# Supplementary material for: The idiopathic preterm delivery methylation profile in umbilical cord blood DNA
Source: BMC Genomics. 2015 Sep 29;16:736. doi: 10.1186/s12864-015-1915-4 (PMC4588235; doi:10.1186/s12864-015-1915-4)
Supplement: Additional file 1: — Patient data. (XLS 104 kb) [file 12864_2015_1915_MOESM1_ESM.xls]

## Sheet: Sheet1
Supplementary table 1-Patient data
Sample number	First pregnancy?	Betametasone / Celestone?	Parturition starts with spontaneous labor?	Parturition starts with rupture of membranes?	Labor induced with oxytocin?	Additional stimulation with oxytocin?	Gestational age at delivery (weeks+days)	Gender neonate	Neonatal weight (gr)	P value neonatal weight
PT1	yes	yes	no	yes	no	no	26+3	male	990	P50 - P80
PT2	yes	yes	yes	no	no	no	26+5	female	1150	P95 - P97,7
PT3	yes	yes	yes	no	no	no	27+4	male	1050	P50 - P80
PT4	yes	yes	yes	no	no	yes	28+6	female	1150	P50 - P80
PT5	no	yes	yes	no	no	no	29+6	female	1259	P50- P80
PT6	no	yes	no	yes	no	no	29+6	female	1600	P84 - P90
PT7	no	yes	no	yes	no	no	30+1	male	1550	P50 - P80
PT8	yes	yes	yes	no	no	yes	31+3	female	1630	P50 - P80
PT9	no	no	no	yes	no	yes	35+5	female	2175	P16 - P20
PT10	no	yes	yes	no	no	yes	35+6	female	2375	P20 - P50
PT11	no	no	no	yes	yes	no	36+2	male	2605	P20 - P50
PT12	no	no	yes	no	no	yes	36+4	male	2615	P20- P50
T1	yes	no	no	yes	no	yes	38+0	male	3265	P50 - P80
T2	yes	no	no	yes	yes	no	38+3	female	2525	P5 - P10
T3	no	no	no	yes	yes	no	38+4	male	2870	P5 - P10
T4	no	no	yes	no	no	no	38+4	male	3345	P20 - P50
T5	no	no	yes	no	no	no	38+6	male	2770	P2,3 - P5
T6	yes	no	yes	no	no	yes	39+3	male	3720	P50 - P80
T7	yes	no	no	yes	no	no	39+6	female	3555	P50 - P80
T8	no	no	yes	no	no	yes	39+6	male	3320	P10 - P16
T9	yes	no	yes	no	no	no	40+0	female	3000	P16 - P20
T10	no	no	yes	no	no	yes	40+2	female	3550	P20 - P50
T11	yes	no	yes	no	no	no	40+4	female	3635	P50 - P80
T12	no	no	yes	no	no	yes	41+4	male	4215	P50 - P80
normotensive singleton pregnancies
all membranes ruptured spontaneously
all neonates presented head first and were delivered vaginally
	Excluded because of array quality
	Excluded because of Klinefelter syndrome
