# Supplementary material for: The idiopathic preterm delivery methylation profile in umbilical cord blood DNA
Source: BMC Genomics. 2015 Sep 29;16:736. doi: 10.1186/s12864-015-1915-4 (PMC4588235; doi:10.1186/s12864-015-1915-4)
Supplement: Additional file 2: — DMPs correlating to gestational age (refers to Fig. 3c ). (XLSX 140 kb) [file 12864_2015_1915_MOESM2_ESM.xlsx]

## Sheet: gestational age correlation
Supplementary table 2. DMPs correlating to gestational age (refers to figure 3C)
Illumina probe ID	Gene Symbols	UCSC_RefGene_Accession	UCSC_RefGene_Group	UCSC_CpG_Islands_Name	Relation_to_UCSC_CpG_Island	Pearson correlation with gestational age(r)	P value adjusted for FDR
cg07738730	IGF2BP1;IGF2BP1	NM_006546;NM_001160423	Body;Body	chr17:47072820-47076042	S_Shore	0.964105	4.83486e-10
cg05531689	OTOF	NM_194248	Body	chr2:26726189-26726710	S_Shelf	0.95898	5.33783e-10
cg10623219				chr12:52240772-52242547	S_Shore	0.950352	1.6374e-09
cg24279744	ATP2B2;ATP2B2	NM_001683;NM_001001331	Body;Body			0.944144	4.07165e-09
cg02256576	CES3;CES3	NM_024922;NM_024922	1stExon;5'UTR			0.936603	8.98895e-09
cg22000727				chr6:3456061-3457963	S_Shore	0.936081	9.22742e-09
cg00952050	MYH7B	NM_020884	Body	chr20:33585039-33585450	Island	0.934669	1.08014e-08
cg22163280				chr17:72426783-72428977	N_Shelf	0.93437	1.08014e-08
cg18183624	IGF2BP1;IGF2BP1	NM_006546;NM_001160423	Body;Body	chr17:47072820-47076042	S_Shore	0.933092	1.16069e-08
cg20593826				chr1:59280240-59280490	Island	0.930295	1.43184e-08
cg05517976	HOXA10	NM_153715	TSS200	chr7:27219309-27219750	S_Shore	0.929171	1.55198e-08
cg05294455	MYL4;MYL4	NM_001002841;NM_002476	5'UTR;TSS200			0.928992	1.55198e-08
cg10422709				chr15:53080458-53083699	S_Shore	0.926694	2.05915e-08
cg00634542	SLC11A1	NM_000578	Body	chr2:219255949-219256210	N_Shore	0.926301	2.07654e-08
cg20752878	ASGR1	NM_001671	Body		S_Shelf	0.926251	2.07654e-08
cg08731696				chr1:59280240-59280490	Island	0.922875	2.85478e-08
cg11985480	LOC151534;LBX2	NR_024606;NM_001009812	TSS1500;Body	chr2:74729399-74731166	N_Shore	0.921962	3.06644e-08
cg00597876	STRA6;STRA6;STRA6;STRA6;STRA6	NM_001142617;NM_001142618;NM_001142619;NM_022369;NM_001142620	5'UTR;5'UTR;5'UTR;5'UTR;5'UTR			0.921849	3.06644e-08
cg25254074	MDFI	NM_005586	Body	chr6:41604583-41606663	S_Shore	0.921531	3.06644e-08
cg08439728	PSORS1C1	NM_014068	5'UTR			0.921231	3.06644e-08
cg25702652				chr2:164204740-164205039	N_Shore	0.921156	3.06644e-08
cg05168015	SH3PXD2B	NM_001017995	Body	chr5:171881182-171881547	N_Shore	0.9171	4.39655e-08
cg09761503	KEL;KEL	NM_000420;NM_000420	1stExon;5'UTR			0.916718	4.51574e-08
cg19401033				chr3:107149820-107150910	N_Shore	0.916035	4.66191e-08
cg12405742	THRB;THRB;THRB	NM_000461;NM_001128176;NM_001128177	5'UTR;5'UTR;5'UTR	chr3:24535844-24537436	N_Shore	0.915405	4.93324e-08
cg14935646	HOXA10	NM_153715	Body	chr7:27212416-27214396	S_Shore	0.914074	5.49958e-08
cg08820801	FBXO17	NM_024907	5'UTR	chr19:39465846-39466403	N_Shore	0.913505	5.67456e-08
cg07638500	MYLK;MYLK;MYLK;MYLK	NM_053028;NM_053025;NM_053027;NM_053026	Body;Body;Body;Body			0.912854	5.92998e-08
cg02056062	WWTR1;WWTR1;WWTR1	NM_015472;NM_001168278;NM_001168280	Body;Body;Body	chr3:149374709-149376300	Island	0.912713	5.94049e-08
cg26883033						0.911337	6.7219e-08
cg15043384	WWTR1;WWTR1;WWTR1	NM_015472;NM_001168278;NM_001168280	Body;Body;Body	chr3:149374709-149376300	Island	0.908497	8.53317e-08
cg18358061				chr3:134125487-134125871	S_Shore	0.907622	9.23578e-08
cg11196848	FGF20	NM_019851	TSS200	chr8:16859044-16859452	S_Shore	0.907383	9.35215e-08
cg09596722				chr2:232526666-232527777	N_Shore	0.907099	9.51494e-08
cg18943946	ZZEF1	NM_015113	Body	chr17:3907993-3908377	S_Shelf	0.906395	9.75987e-08
cg05851442	HOXA3;HOXA3;HOXA3	NM_153631;NM_030661;NM_153632	5'UTR;5'UTR;5'UTR	chr7:27153187-27153647	Island	0.906066	9.88365e-08
cg05730269	PHLDB1;PHLDB1;PHLDB1	NM_015157;NM_001144758;NM_001144759	TSS200;TSS1500;TSS1500	chr11:118478235-118481896	N_Shore	0.90605	9.88365e-08
cg14171369				chr14:75447511-75447779	Island	0.905198	1.06584e-07
cg05804170	PRDM16;PRDM16	NM_022114;NM_199454	Body;Body			0.903616	1.22857e-07
cg02876925	SEPT11	NM_018243	TSS1500	chr4:77869440-77872122	Island	0.903563	1.22857e-07
cg22802102	NTF3	NM_001102654	Body			0.903304	1.24704e-07
cg02264407	LMO7;LMO7	NM_015842;NM_005358	Body;Body			0.900319	1.53909e-07
cg17826530				chr1:59280240-59280490	Island	0.898969	1.73057e-07
cg09550809	BHMT	NM_001713	TSS200			0.89838	1.7943e-07
cg25266888	KCNQ1;KCNQ1	NM_000218;NM_181798	Body;TSS200			0.897776	1.88084e-07
cg03127104	GABBR1;GABBR1	NM_021904;NM_001470	Body;Body	chr6:29600192-29600661	N_Shore	0.897542	1.88992e-07
cg25370658						0.897423	1.88992e-07
cg16624069	DOCK9;DOCK9;DOCK9;DOCK9;DOCK9;DOCK9	NM_015296;NM_001130050;NM_001130050;NM_001130049;NM_001130048;NM_001130048	Body;5'UTR;1stExon;Body;5'UTR;1stExon			0.896915	1.93705e-07
cg16912563				chr10:77155128-77169600	Island	0.896807	1.93705e-07
cg18554395	GNG7	NM_052847	5'UTR	chr19:2555751-2556146	Island	0.896801	1.93705e-07
cg11960677	MTMR9L	NR_026850	Body	chr1:32705524-32707141	Island	0.896765	1.93705e-07
cg14557185	WWTR1;WWTR1;WWTR1	NM_015472;NM_001168278;NM_001168280	Body;Body;Body	chr3:149374709-149376300	Island	0.89667	1.93705e-07
cg04859117	LOC100133545	NR_024471	TSS200	chr11:2013333-2013617	N_Shore	0.89632	1.98316e-07
cg19402991				chr2:164204740-164205039	Island	0.895955	2.03301e-07
cg25946538	KCNQ1;KCNQ1	NM_000218;NM_181798	Body;TSS200			0.895644	2.07371e-07
cg02007567	FAM18A	NM_001079512	TSS200	chr16:10912159-10912719	Island	0.895398	2.08684e-07
cg04994481				chr14:65346111-65347346	N_Shore	0.895296	2.08684e-07
cg11945297	GRHL2	NM_024915	Body			0.894608	2.19273e-07
cg23887948	STRA6;STRA6;STRA6;STRA6;STRA6	NM_001142617;NM_001142618;NM_001142619;NM_022369;NM_001142620	5'UTR;5'UTR;5'UTR;5'UTR;5'UTR			0.894477	2.19273e-07
cg07207652						0.894238	2.22241e-07
cg20535966				chr8:80803688-80804324	S_Shore	0.893496	2.33781e-07
cg15478483						0.893144	2.37465e-07
cg24504289	TNXB	NM_019105	Body	chr6:32063533-32065044	N_Shelf	0.893052	2.37554e-07
cg06241374	CCDC85A	NM_001080433	TSS1500	chr2:56410865-56412539	N_Shore	0.891527	2.67716e-07
cg04473902	PLBD1	NM_024829	TSS1500	chr12:14720248-14721093	S_Shore	0.891406	2.67773e-07
cg15037004	ZNF366	NM_152625	TSS1500			0.891099	2.67773e-07
cg13422817	FGF6	NM_020996	Body	chr12:4554405-4554624	N_Shelf	0.891089	2.67773e-07
cg11878045	KCNQ1;KCNQ1	NM_000218;NM_181798	Body;TSS200			0.89101	2.67773e-07
cg13622265	TTLL11	NM_001139442	3'UTR			0.890855	2.69433e-07
cg02906407	SSPO	NM_198455	Body	chr7:149487283-149487769	N_Shore	0.890328	2.76054e-07
cg27140633				chr11:63685489-63685968	Island	0.889939	2.835e-07
cg13280041	NHSL1	NM_020464	Body			0.888525	3.15667e-07
cg16448636						0.888268	3.2042e-07
cg15403198				chr6:41410589-41411140	Island	0.887753	3.32448e-07
cg14605877						0.887131	3.45643e-07
cg11512608	PLEKHB1;PLEKHB1;PLEKHB1;PLEKHB1;PLEKHB1;PLEKHB1	NM_001130033;NM_021200;NM_021200;NM_001130035;NM_001130034;NM_001130033	5'UTR;1stExon;5'UTR;TSS1500;TSS1500;1stExon			0.886868	3.50983e-07
cg14313833	ABCA1	NM_005502	5'UTR			0.886515	3.59125e-07
cg04491808	ABCA4	NM_000350	Body			0.885983	3.71933e-07
cg21686577	SRRM3	NM_001110199	Body	chr7:75909703-75909906	Island	0.885702	3.7678e-07
cg08101036	HOXA3;HOXA3;HOXA3	NM_153631;NM_030661;NM_153632	5'UTR;5'UTR;TSS200	chr7:27154999-27155426	N_Shore	0.884524	4.08505e-07
cg04451175	FGF20	NM_019851	TSS1500	chr8:16859044-16859452	S_Shore	0.884488	4.08505e-07
cg10982664	BHMT	NM_001713	TSS200			0.883215	4.47574e-07
cg13741394	SIGLEC15	NM_213602	Body	chr18:43417388-43419103	Island	0.882764	4.61312e-07
cg18454133	EFS;EFS	NM_032459;NM_005864	TSS1500;TSS1500	chr14:23834435-23835947	Island	0.882571	4.65642e-07
cg27110277	FGF20	NM_019851	TSS1500	chr8:16859044-16859452	S_Shore	0.882248	4.72005e-07
cg02776498	ARHGEF17	NM_014786	Body	chr11:73053648-73054302	Island	0.881407	4.98767e-07
cg06724402	ANGPTL5	NM_178127	5'UTR	chr11:101785594-101786128	N_Shelf	0.880035	5.46227e-07
cg26188726	TRIM72	NM_001008274	5'UTR	chr16:31225956-31228264	Island	0.879692	5.51269e-07
cg04140525						0.878944	5.81177e-07
cg27629589				chr2:43295212-43295555	N_Shore	0.877259	6.42894e-07
cg21228424	PRPH2	NM_000322	Body			0.877199	6.42894e-07
cg03463990	CCDC33	NM_025055	Body	chr15:74537809-74538114	N_Shelf	0.877104	6.43935e-07
cg10804656				chr10:22623350-22625875	Island	0.875565	7.00692e-07
cg25153824	CCDC19	NM_012337	TSS200	chr1:159869901-159870143	Island	0.874998	7.23586e-07
cg09684846	FAM18A	NM_001079512	TSS200	chr16:10912159-10912719	Island	0.874307	7.52584e-07
cg07276534						0.874264	7.52584e-07
cg22679406	GABBR1;GABBR1	NM_021904;NM_001470	Body;Body	chr6:29600192-29600661	N_Shore	0.873795	7.75459e-07
cg09968461	SLC8A1;SLC8A1;SLC8A1;SLC8A1	NM_001112801;NM_001112802;NM_021097;NM_001112800	Body;Body;Body;Body			0.873031	8.03983e-07
cg07805952	THRA;THRA	NM_003250;NM_199334	Body;3'UTR	chr17:38249260-38249603	N_Shelf	0.872471	8.33759e-07
cg24683623	FGF2	NM_002006	TSS1500	chr4:123747740-123748980	N_Shore	0.871666	8.74267e-07
cg10570754	NTF3	NM_001102654	Body			0.871498	8.77725e-07
cg19650573	ITGA11	NM_001004439	Body			0.87127	8.881e-07
cg08654091						0.871101	8.90922e-07
cg04352088	SCUBE1	NM_173050	Body	chr22:43605965-43606236	S_Shelf	0.87109	8.90922e-07
cg25953930						0.870604	9.18602e-07
cg14518658				chr22:37730551-37731415	N_Shelf	0.870231	9.38401e-07
cg13660719	DDR1;DDR1	NM_013993;NM_001954	5'UTR;5'UTR	chr6:30852102-30852676	S_Shore	0.870175	9.38401e-07
cg24524285	NRXN2;NRXN2;NRXN2	NM_138734;NM_138732;NM_015080	Body;Body;Body	chr11:64405451-64406006	Island	0.869675	9.63675e-07
cg17239103	CCDC19	NM_012337	TSS200	chr1:159869901-159870143	Island	0.869606	9.63781e-07
cg14188840	HOXA10	NM_153715	TSS1500	chr7:27219309-27219750	S_Shore	0.868421	1.03551e-06
cg19552640	MEGF10	NM_032446	5'UTR	chr5:126626053-126626901	S_Shore	0.86841	1.03551e-06
cg02951357				chr1:59280951-59281194	N_Shore	0.868103	1.05345e-06
cg06977285				chr7:18125914-18127009	S_Shore	0.867786	1.06621e-06
cg16768376				chr13:20392430-20392707	Island	0.867128	1.10307e-06
cg12629515	HIST1H3J;HIST1H2BO	NM_003535;NM_003527	TSS1500;TSS1500	chr6:27860653-27860918	N_Shore	0.865549	1.20502e-06
cg21142272	EXOC3L	NM_178516	TSS1500			0.865231	1.22166e-06
cg18731398	MYLK;MYLK;MYLK;MYLK	NM_053028;NM_053025;NM_053027;NM_053026	Body;Body;Body;Body			0.865224	1.22166e-06
cg19057830	C10orf41;C10orf41	NR_024421;NR_024422	Body;Body	chr10:77155128-77169600	Island	0.865104	1.22644e-06
cg22402803				chr12:5539895-5540703	N_Shelf	0.864867	1.23589e-06
cg15143809	ARHGEF12	NM_015313	Body	chr11:120206460-120207649	S_Shore	0.864076	1.29993e-06
cg17353337	NHSL1	NM_020464	Body			0.863963	1.30431e-06
cg08122899						0.863676	1.32351e-06
cg24535643						0.86285	1.37801e-06
cg25403895						0.862486	1.40681e-06
cg21915678				chr17:59493992-59494386	Island	0.861977	1.45034e-06
cg01713950	RCC2	NM_018715	TSS1500	chr1:17764072-17765811	S_Shore	0.861316	1.501e-06
cg06825512	APCDD1	NM_153000	TSS1500	chr18:10454082-10454296	N_Shore	0.860552	1.57058e-06
cg08274637	DLEU7	NM_198989	TSS200	chr13:51417371-51418149	Island	0.860244	1.59677e-06
cg06315909	LOC283999	NM_001145529	5'UTR	chr17:76228110-76228380	N_Shore	0.859998	1.61661e-06
cg12991385	GABBR1;GABBR1	NM_021904;NM_001470	Body;Body	chr6:29600192-29600661	N_Shore	0.859761	1.63569e-06
cg23100720	NOX3	NM_015718	Body			0.859678	1.63799e-06
cg15803221	RARA;RARA;RARA	NM_001145302;NM_000964;NM_001145301	TSS1500;5'UTR;TSS1500	chr17:38472958-38473201	Island	0.859473	1.64712e-06
cg13910493				chr12:53625629-53625993	S_Shelf	0.859085	1.68345e-06
cg13327545				chr10:22623350-22625875	Island	0.858886	1.6989e-06
cg13269555	KAZALD1	NM_030929	5'UTR	chr10:102820488-102822874	Island	0.857541	1.83478e-06
cg04629204	EXTL1;EXTL1	NM_004455;NM_004455	1stExon;5'UTR			0.857126	1.8706e-06
cg09737078				chr16:4366358-4366982	Island	0.856821	1.89689e-06
cg05413199	ZDHHC1	NM_013304	Body	chr16:67427284-67428950	S_Shore	0.856793	1.89689e-06
cg08070725	LHFP	NM_005780	Body			0.856534	1.90943e-06
cg06512249	GABBR1;GABBR1	NM_021904;NM_001470	Body;Body	chr6:29600192-29600661	N_Shore	0.856512	1.90943e-06
cg06949778	KIAA1614	NM_020950	Body			0.856231	1.93145e-06
cg07803420	DDR1;DDR1	NM_001954;NM_013993	TSS1500;TSS1500	chr6:30852102-30852676	N_Shore	0.855648	1.99671e-06
cg09423312	C7orf50;C7orf50;C7orf50	NM_001134395;NM_032350;NM_001134396	Body;Body;Body			0.854981	2.07686e-06
cg06519422	GABBR1;GABBR1	NM_021904;NM_001470	Body;Body	chr6:29600192-29600661	N_Shore	0.853999	2.16893e-06
cg10324998	TGFBR3	NM_003243	5'UTR			0.853839	2.17683e-06
cg11934832				chr18:45687797-45688512	N_Shelf	0.853572	2.206e-06
cg22962123	HOXA3;HOXA3;HOXA3;HOXA3	NM_153631;NM_153632;NM_030661;NM_153632	5'UTR;1stExon;5'UTR;5'UTR	chr7:27153187-27153647	Island	0.853422	2.21264e-06
cg18666075						0.853408	2.21264e-06
cg17118948	CACNB1;CACNB1;CACNB1	NM_199247;NM_000723;NM_199248	Body;Body;Body	chr17:37353205-37353877	N_Shelf	0.853352	2.21264e-06
cg07061298	HOXA3;HOXA3;HOXA3	NM_153631;NM_153632;NM_030661	5'UTR;TSS1500;5'UTR	chr7:27154999-27155426	N_Shore	0.85271	2.2715e-06
cg17806418	GABBR1;GABBR1	NM_021904;NM_001470	Body;Body	chr6:29600192-29600661	N_Shore	0.851638	2.40488e-06
cg02677609	TRIM2;TRIM2	NM_015271;NM_001130067	TSS200;5'UTR			0.849277	2.73918e-06
cg00499707				chr20:34680003-34681001	N_Shore	0.849271	2.73918e-06
cg05643339	TNN	NM_022093	TSS1500			0.849025	2.77143e-06
cg22784595				chr10:7449376-7455339	S_Shore	0.848898	2.78354e-06
cg06009267	EPPK1	NM_031308	TSS1500	chr8:144946556-144946827	S_Shore	0.848324	2.85406e-06
cg26829322	FBXO44;FBXO2;FBXO44;FBXO44;FBXO44	NM_183413;NM_012168;NM_183412;NM_033182;NM_001014765	TSS1500;Body;TSS1500;TSS1500;TSS1500	chr1:11714217-11715304	N_Shore	0.848058	2.87815e-06
cg10359157	DLEU7	NM_198989	TSS200	chr13:51417371-51418149	Island	0.847992	2.87815e-06
cg25611723	APCDD1	NM_153000	TSS1500	chr18:10454082-10454296	N_Shore	0.847965	2.87815e-06
cg20400592	DLEU7	NM_198989	TSS200	chr13:51417371-51418149	Island	0.847935	2.87815e-06
cg02212575				chr3:156837983-156838351	S_Shore	0.847908	2.87815e-06
cg18770763	EPS8L2	NM_022772	Body	chr11:725596-726870	N_Shore	0.847504	2.93041e-06
cg01526748	FGF12;FGF12	NM_021032;NM_004113	Body;Body			0.847259	2.95461e-06
cg13329242	DSCAML1	NM_020693	Body			0.84716	2.96267e-06
cg05449190						0.846597	3.03939e-06
cg20864214	ARHGEF17	NM_014786	Body	chr11:73053648-73054302	Island	0.846576	3.03939e-06
cg12408250	PRDM16;PRDM16	NM_022114;NM_199454	Body;Body			0.845541	3.19374e-06
cg18346576						0.845001	3.27268e-06
cg16198723	CCDC80;CCDC80;CCDC80	NM_199512;NM_199511;NM_199511	5'UTR;1stExon;5'UTR			0.844974	3.27268e-06
cg01765653	GABBR1;GABBR1	NM_021904;NM_001470	Body;Body	chr6:29600192-29600661	N_Shore	0.844136	3.41912e-06
cg03729251	LRBA	NM_006726	Body	chr4:151500763-151501299	Island	0.843059	3.6213e-06
cg21644740	GABBR1;GABBR1	NM_021904;NM_001470	Body;Body	chr6:29600192-29600661	N_Shore	0.843031	3.6213e-06
cg06840154	FAM54B;FAM54B;FAM54B;LOC646471;FAM54B	NM_001099626;NM_001099627;NM_019557;NR_024498;NM_001099625	Body;Body;Body;Body;Body	chr1:26146122-26147349	S_Shelf	0.84301	3.6213e-06
cg16190225	C7orf50;C7orf50;C7orf50	NM_001134395;NM_032350;NM_001134396	Body;Body;Body			0.84288	3.63775e-06
cg12001120	WNT10A	NM_025216	Body	chr2:219748276-219748805	S_Shelf	0.842531	3.70195e-06
cg22270027				chr4:81128229-81128691	Island	0.842273	3.73525e-06
cg17186087				chr2:232765246-232765491	Island	0.841744	3.84138e-06
cg03015498						0.841163	3.96218e-06
cg04132891	CCDC80;CCDC80	NM_199511;NM_199512	Body;Body			0.840497	4.10674e-06
cg20059012	RARG;RARG	NM_001042728;NM_000966	Body;Body	chr12:53613716-53615103	N_Shore	0.840308	4.13925e-06
cg14001914	SEL1L3	NM_015187	TSS1500	chr4:25863760-25864845	S_Shore	0.840162	4.16166e-06
cg16017089	ARHGEF17	NM_014786	Body	chr11:73053648-73054302	Island	0.840002	4.18753e-06
cg01285783	C6orf195	NM_152554	Body			0.839642	4.26102e-06
cg14266527	LRBA	NM_006726	Body	chr4:151500763-151501299	Island	0.839292	4.31875e-06
cg20547777	EXT1	NM_000127	Body			0.839153	4.31875e-06
cg11327857	FGF2	NM_002006	TSS1500	chr4:123747740-123748980	N_Shore	0.838917	4.36476e-06
cg03225208	DAB2IP	NM_032552	Body	chr9:124413512-124414193	N_Shore	0.838828	4.37399e-06
cg11344997				chr19:3463231-3464358	Island	0.838258	4.49275e-06
cg19727499	PPFIA3	NM_003660	5'UTR	chr19:49631105-49631494	N_Shelf	0.837703	4.61033e-06
cg09037712	HLCS	NM_000411	TSS1500	chr21:38362015-38362868	Island	0.837646	4.61175e-06
cg06893273				chr17:46604362-46604881	Island	0.837256	4.68779e-06
cg01194073				chr14:101175195-101176267	Island	0.836865	4.7655e-06
cg26925644	PHLDB1	NM_015157	TSS1500	chr11:118478235-118481896	N_Shore	0.836796	4.77024e-06
cg23164076						0.835567	5.06972e-06
cg04984663						0.835131	5.18066e-06
cg04625615	ITPKA	NM_002220	Body	chr15:41785616-41788539	Island	0.834608	5.31967e-06
cg00601836	ESR1;ESR1;ESR1;ESR1	NM_001122740;NM_001122741;NM_000125;NM_001122742	Body;Body;Body;Body	chr6:152128822-152129771	S_Shore	0.834369	5.36063e-06
cg26008908	MSI1	NM_002442	Body	chr12:120799372-120799912	N_Shore	0.834049	5.43726e-06
cg16785520	ZNF710	NM_198526	5'UTR			0.833929	5.44721e-06
cg04063345	ESR1;ESR1;ESR1;ESR1	NM_001122740;NM_001122741;NM_000125;NM_001122742	Body;Body;Body;Body	chr6:152128822-152129771	S_Shore	0.833745	5.47239e-06
cg11565512	MEGF10	NM_032446	5'UTR	chr5:126626053-126626901	S_Shore	0.833415	5.55799e-06
cg11952714	SNX7;SNX7	NM_015976;NM_152238	TSS1500;TSS1500	chr1:99126872-99127711	N_Shore	0.832069	5.93795e-06
cg06396119				chr13:49794125-49795542	N_Shore	0.832018	5.93807e-06
cg02439077	NODAL	NM_018055	TSS1500	chr10:72200065-72201368	S_Shore	0.831924	5.95257e-06
cg03460756	ITGB3	NM_000212	Body			0.831687	5.9973e-06
cg15656686	DDR1;DDR1	NM_013993;NM_001954	5'UTR;5'UTR	chr6:30852102-30852676	S_Shore	0.831159	6.15663e-06
cg08125539	IGF2BP1;IGF2BP1	NM_006546;NM_001160423	Body;Body	chr17:47072820-47076042	S_Shelf	0.830982	6.19956e-06
cg08441803	SKAP1;SKAP1	NM_003726;NM_001075099	Body;Body			0.830927	6.20129e-06
cg27051129	DLEU7	NM_198989	TSS200	chr13:51417371-51418149	Island	0.830592	6.28147e-06
cg02141748	ProSAPiP1	NM_014731	TSS1500	chr20:3148649-3149060	S_Shore	0.828993	6.75962e-06
cg02283735	PTPRF;PTPRF	NM_002840;NM_130440	Body;Body			0.828612	6.87198e-06
cg19264571	APCDD1	NM_153000	TSS1500	chr18:10454082-10454296	Island	0.828481	6.88438e-06
cg01107874	C10orf41;C10orf41	NR_024421;NR_024422	Body;Body	chr10:77155128-77169600	Island	0.828457	6.88438e-06
cg15527674	C11orf66;C11orf66	NM_001170753;NM_145017	TSS200;TSS200			0.828319	6.91721e-06
cg00102731	EBF4	NM_001110514	Body	chr20:2729997-2730797	N_Shore	0.828257	6.92188e-06
cg21900073						0.828161	6.9273e-06
cg17986992	VSIG8;C1orf204	NM_001013661;NM_001134233	Body;TSS1500	chr1:159824006-159825011	S_Shore	0.827434	7.15887e-06
cg10161743	GRIN2D	NM_000836	Body	chr19:48918115-48918340	N_Shore	0.826479	7.49406e-06
cg17768691	PLBD1	NM_024829	TSS200	chr12:14720248-14721093	Island	0.826415	7.50003e-06
cg12468255	NAV1	NM_020443	TSS1500	chr1:201617041-201619788	Island	0.826321	7.513e-06
cg21844144						0.826189	7.53177e-06
cg02218776						0.825852	7.62853e-06
cg25459300						0.825673	7.66189e-06
cg11905611	PLBD1	NM_024829	TSS200	chr12:14720248-14721093	Island	0.825016	7.89242e-06
cg15626350	ESR1;ESR1;ESR1;ESR1	NM_001122740;NM_001122741;NM_000125;NM_001122742	Body;Body;Body;Body	chr6:152128822-152129771	S_Shore	0.823845	8.35061e-06
cg15690598						0.82356	8.45505e-06
cg03308803						0.823044	8.64207e-06
cg16079541				chr6:30852102-30852676	N_Shelf	0.822985	8.64716e-06
cg06108383	PPT2;PRRT1;PPT2	NM_005155;NM_030651;NM_138717	TSS1500;TSS1500;TSS1500	chr6:32121829-32122529	N_Shore	0.822581	8.76924e-06
cg19526353	ERF	NM_006494	TSS1500	chr19:42757495-42759475	S_Shore	0.822522	8.77009e-06
cg01148092	LRFN2	NM_020737	5'UTR			0.821355	9.24696e-06
cg03236904	RNF141	NM_016422	TSS1500	chr11:10562225-10562942	S_Shore	0.820469	9.63065e-06
cg13521077	C4orf22	NM_152770	Body	chr4:81257040-81257270	S_Shelf	0.81996	9.83718e-06
cg13934406	PPT2;PRRT1;PPT2	NM_005155;NM_030651;NM_138717	TSS1500;TSS1500;TSS1500	chr6:32121829-32122529	N_Shore	0.818694	1.0416e-05
cg22631350				chr8:22547486-22553427	S_Shore	0.818075	1.06959e-05
cg09000832				chr13:50703685-50705025	N_Shore	0.817962	1.0706e-05
cg01109227	TULP1	NM_003322	TSS200	chr6:35479388-35479678	S_Shore	0.817961	1.0706e-05
cg02247430	GNPNAT1	NM_198066	TSS1500	chr14:53257664-53258400	S_Shore	0.817845	1.07434e-05
cg02462416				chr11:2033707-2033991	S_Shelf	0.817566	1.08439e-05
cg02956248	PPT2;PRRT1;PPT2	NM_005155;NM_030651;NM_138717	TSS1500;TSS1500;TSS1500	chr6:32121829-32122529	N_Shore	0.817319	1.09525e-05
cg11985839	DDR1;DDR1	NM_013993;NM_001954	5'UTR;5'UTR	chr6:30852102-30852676	S_Shore	0.817227	1.09525e-05
cg01463828	PDLIM2;PDLIM2;PDLIM2	NM_021630;NM_198042;NM_176871	Body;Body;Body			0.816319	1.1379e-05
cg07146073	RAB11FIP4	NM_032932	Body			0.816278	1.1379e-05
cg03159409	FAM101A	NM_181709	5'UTR	chr12:124780105-124780306	N_Shore	0.815737	1.1663e-05
cg02294302	FOXD2;FOXD2	NM_004474;NM_004474	3'UTR;1stExon	chr1:47902793-47905518	S_Shore	0.815479	1.17865e-05
cg05890484	BHMT	NM_001713	TSS200			0.815201	1.19225e-05
cg06642647				chr6:30852102-30852676	N_Shelf	0.8151	1.19552e-05
cg08991643				chr3:194014480-194014983	Island	0.814954	1.20138e-05
cg00921266	HOXA3;HOXA3;HOXA3	NM_153631;NM_030661;NM_153632	5'UTR;5'UTR;TSS200	chr7:27154999-27155426	N_Shore	0.814617	1.21718e-05
cg19211880	AMOTL2	NM_016201	Body	chr3:134092257-134093741	N_Shelf	0.814598	1.21718e-05
cg20395072	GNPNAT1	NM_198066	TSS1500	chr14:53257664-53258400	S_Shore	0.813488	1.28276e-05
cg11386011	PPT2;PPT2;PRRT1	NM_138717;NM_005155;NM_030651	TSS200;TSS1500;TSS1500	chr6:32121829-32122529	N_Shore	0.812629	1.33186e-05
cg04641860	HNRNPF;HNRNPF;HNRNPF;HNRNPF;HNRNPF;HNRNPF	NM_001098207;NM_001098205;NM_001098208;NM_001098206;NM_001098204;NM_004966	5'UTR;5'UTR;5'UTR;5'UTR;5'UTR;5'UTR	chr10:43891546-43892917	Island	0.81251	1.33542e-05
cg06167719	HLCS	NM_000411	TSS200	chr21:38362015-38362868	Island	0.812481	1.33542e-05
cg12610087	LOC285954;LOC285954	NR_027118;NR_027119	Body;Body	chr7:41745178-41745462	S_Shore	0.812307	1.34373e-05
cg12655437				chr18:45275405-45275812	S_Shore	0.812178	1.34916e-05
cg03574306						0.810035	1.47692e-05
cg20085265				chr8:22547486-22553427	S_Shore	0.80887	1.54624e-05
cg18990050	C7orf50;C7orf50;C7orf50	NM_001134395;NM_032350;NM_001134396	Body;Body;Body			0.808485	1.56259e-05
cg21946667	CNTNAP1	NM_003632	Body	chr17:40839488-40840013	Island	0.80839	1.56259e-05
cg12564453	CETP;CETP	NM_000078;NM_000078	5'UTR;1stExon			0.808367	1.56259e-05
cg04687241	DLGAP2	NM_004745	Body	chr8:1616521-1616876	N_Shore	0.807252	1.63597e-05
cg02240291	SMARCD3;SMARCD3;SMARCD3	NM_001003802;NM_001003801;NM_003078	Body;Body;Body	chr7:150945352-150946161	N_Shore	0.806754	1.66778e-05
cg22374525				chr1:116370810-116371303	N_Shore	0.806613	1.67535e-05
cg21542881				chr19:39754973-39756540	N_Shore	0.805418	1.76097e-05
cg23359665	PPT2;PRRT1;PPT2	NM_005155;NM_030651;NM_138717	TSS1500;TSS1500;TSS1500	chr6:32121829-32122529	N_Shore	0.805208	1.77395e-05
cg19483007	WWTR1;WWTR1;WWTR1	NM_015472;NM_001168278;NM_001168280	Body;Body;Body			0.805013	1.78329e-05
cg04348643						0.804963	1.78371e-05
cg25171348	CREB5	NM_182899	5'UTR	chr7:28448716-28450028	N_Shore	0.803779	1.87307e-05
cg12949023						0.802885	1.94828e-05
cg02680487	DDR1;DDR1	NM_001954;NM_013993	TSS1500;TSS1500	chr6:30852102-30852676	N_Shore	0.802063	2.01942e-05
cg23998903	C2orf80	NM_001099334	Body			0.801907	2.02937e-05
cg10128806	FRAS1;FRAS1	NM_025074;NM_001166133	TSS1500;TSS1500	chr4:78978365-78979256	N_Shore	0.80186	2.02937e-05
cg05796704	FBXO44;FBXO2;FBXO44;FBXO44;FBXO44	NM_183413;NM_012168;NM_183412;NM_033182;NM_001014765	TSS1500;Body;TSS1500;TSS1500;TSS1500	chr1:11714217-11715304	Island	0.800599	2.13733e-05
cg19630667	KRT84	NM_033045	Body			0.80052	2.14056e-05
cg05965387	DLEU7	NM_198989	TSS200	chr13:51417371-51418149	Island	0.800346	2.15315e-05
cg08004525				chr13:50703685-50705025	N_Shore	0.80029	2.15429e-05
cg00796821	KCP;KCP	NM_001135914;NM_199349	TSS1500;TSS1500	chr7:128550409-128550903	S_Shore	0.799979	2.18051e-05
cg09088720	LARP1	NM_015315	TSS1500			0.799909	2.183e-05
cg00532474	PSTPIP2	NM_024430	TSS1500	chr18:43651796-43652455	S_Shore	0.799807	2.1853e-05
cg17436656	RARG	NM_000966	TSS1500	chr12:53625629-53625993	S_Shore	0.79936	2.21688e-05
cg14091372	RASGRF2	NM_006909	Body			0.799028	2.24435e-05
cg21415424				chr6:37503538-37504291	N_Shore	0.796912	2.45379e-05
cg03507326	LOC100128788;SRRM2	NR_027275;NM_016333	Body;TSS1500	chr16:2801913-2803409	Island	0.795455	2.60802e-05
cg15982299	PSORS1C1	NM_014068	5'UTR			0.794481	2.71064e-05
cg20328456	PPT2;PPT2;PRRT1	NM_138717;NM_005155;NM_030651	TSS200;TSS1500;TSS1500	chr6:32121829-32122529	N_Shore	0.794448	2.71064e-05
cg23657179	C10orf41;C10orf41	NR_024421;NR_024422	Body;Body	chr10:77155128-77169600	Island	0.794395	2.7116e-05
cg01826444	FNDC7	NM_001144937	TSS200			0.793109	2.85408e-05
cg14785464	HLCS	NM_000411	TSS200	chr21:38362015-38362868	Island	0.793096	2.85408e-05
cg17696194	DTX4	NM_015177	Body	chr11:58940830-58941052	Island	0.792835	2.87547e-05
cg00410926	FAM166B;FAM166B	NM_001164310;NM_001099951	Body;Body			0.792765	2.8787e-05
cg06367607						0.792471	2.89877e-05
cg12899065	GP1BB;SEPT5	NM_000407;NM_002688	TSS1500;3'UTR	chr22:19709081-19712106	Island	0.791988	2.94907e-05
cg22180580	NHSL1	NM_020464	Body			0.791917	2.95211e-05
cg14818812						0.791875	2.95211e-05
cg21157690	ESR1;ESR1;ESR1	NM_001122741;NM_001122741;NM_001122742	5'UTR;1stExon;5'UTR	chr6:152128822-152129771	N_Shore	0.791554	2.98202e-05
cg13859511	WNT10A	NM_025216	Body	chr2:219748276-219748805	S_Shore	0.791364	3.001e-05
cg11789885	LPPR2;LPPR2	NM_022737;NM_001170635	Body;Body	chr19:11473094-11473354	N_Shore	0.791107	3.02876e-05
cg12883279	PPT2;PRRT1;PPT2	NM_005155;NM_030651;NM_138717	TSS1500;TSS1500;TSS1500	chr6:32121829-32122529	N_Shore	0.790694	3.07755e-05
cg01640727	MAPT;MAPT;MAPT;MAPT;MAPT;MAPT	NM_001123067;NM_016835;NM_016834;NM_001123066;NM_005910;NM_016841	5'UTR;5'UTR;5'UTR;5'UTR;5'UTR;5'UTR	chr17:44026527-44026738	S_Shelf	0.789522	3.21861e-05
cg07197059	EFS;EFS	NM_032459;NM_005864	TSS1500;TSS1500	chr14:23834435-23835947	S_Shore	0.789105	3.27057e-05
cg27211576	CSK;CSK	NM_001127190;NM_004383	Body;Body	chr15:75095349-75095560	N_Shelf	0.788644	3.32318e-05
cg19537511	ARHGEF15	NM_173728	5'UTR			0.78752	3.47337e-05
cg21918561	B4GALNT4	NM_178537	Body	chr11:379295-380768	S_Shore	0.787381	3.48734e-05
cg04313735	PLEKHB1;PLEKHB1;PLEKHB1;PLEKHB1	NM_001130033;NM_021200;NM_001130035;NM_001130034	TSS200;TSS200;TSS1500;TSS1500			0.787125	3.51896e-05
cg24261333	PLEKHB1;PLEKHB1	NM_021200;NM_001130033	TSS1500;TSS1500			0.786216	3.62974e-05
cg12669395	DDR1;DDR1;DDR1	NM_013993;NM_001954;NM_013994	Body;Body;Body			0.786119	3.6379e-05
cg16047471	BHLHE41	NM_030762	3'UTR	chr12:26275049-26275878	N_Shore	0.785919	3.66181e-05
cg12214451	ARSJ;ARSJ	NM_024590;NM_024590	1stExon;5'UTR	chr4:114900355-114900810	N_Shore	0.785721	3.68166e-05
cg15821544				chr1:43472867-43473334	S_Shore	0.785659	3.68166e-05
cg02932364						0.785341	3.72441e-05
cg12738718	PPT2;PPT2;PRRT1	NM_138717;NM_005155;NM_030651	TSS200;TSS1500;TSS1500	chr6:32121829-32122529	N_Shore	0.784839	3.79049e-05
cg16451358	ANO2	NM_020373	TSS1500			0.784744	3.79795e-05
cg01111041	PPT2;PRRT1;PPT2	NM_005155;NM_030651;NM_138717	TSS1500;TSS1500;TSS1500	chr6:32121829-32122529	N_Shore	0.783998	3.89688e-05
cg21186235	GPR144	NM_001161808	Body	chr9:127215291-127216022	S_Shelf	0.782991	4.05653e-05
cg12559685	CNTNAP1	NM_003632	Body	chr17:40839488-40840013	N_Shore	0.782902	4.06087e-05
cg03760457				chr15:70325979-70326423	Island	0.782867	4.06087e-05
cg01695406	TMEM190	NM_139172	Body	chr19:55889005-55889476	Island	0.78267	4.08112e-05
cg03270204	DDR1;DDR1	NM_001954;NM_013993	TSS1500;TSS1500	chr6:30852102-30852676	N_Shore	0.782498	4.10289e-05
cg07013104	PLEKHB1;PLEKHB1;PLEKHB1;PLEKHB1	NM_001130033;NM_021200;NM_001130035;NM_001130034	TSS200;TSS200;TSS1500;TSS1500			0.782209	4.13742e-05
cg09965419	DDR1;DDR1	NM_013993;NM_001954	5'UTR;5'UTR	chr6:30852102-30852676	S_Shore	0.781314	4.26241e-05
cg03691720						0.780432	4.37452e-05
cg21249595				chr6:30852102-30852676	N_Shelf	0.780079	4.42879e-05
cg16674433	RNF112	NM_007148	TSS200			0.778102	4.78646e-05
cg13588403	DPF3	NM_012074	Body			0.777731	4.83899e-05
cg05021842				chr19:3464764-3464992	Island	0.777539	4.85962e-05
cg12587615	LPPR2;LPPR2	NM_022737;NM_001170635	Body;Body	chr19:11473094-11473354	N_Shore	0.776831	4.99176e-05
cg22805485	SPON1	NM_006108	TSS200	chr11:13984066-13986349	N_Shore	0.776456	5.05884e-05
cg10436410	MDFIC;MDFIC;MDFIC	NM_001166345;NM_001166346;NM_199072	TSS1500;TSS1500;TSS1500	chr7:114562170-114563193	N_Shore	0.776308	5.08017e-05
cg25075776				chr6:30852102-30852676	N_Shelf	0.776095	5.11495e-05
cg25903143						0.775536	5.21268e-05
cg12047391						0.774734	5.35587e-05
cg04305653	TBC1D22A	NM_014346	Body			0.774722	5.35587e-05
cg20608085	GYLTL1B	NM_152312	TSS200	chr11:45943513-45944852	N_Shore	0.774711	5.35587e-05
cg04720348	RGNEF	NM_001080479	5'UTR	chr5:72921593-72922527	S_Shore	0.774685	5.35587e-05
cg24258347	SPON1	NM_006108	TSS200	chr11:13984066-13986349	N_Shore	0.774537	5.37818e-05
cg10185424	CD180	NM_005582	3'UTR			0.774021	5.48033e-05
cg25167447	NAV1	NM_020443	TSS1500	chr1:201617041-201619788	Island	0.773926	5.49158e-05
cg16205352	PRPH	NM_006262	TSS1500	chr12:49688873-49691360	N_Shore	0.773248	5.62247e-05
cg13220901						0.773246	5.62247e-05
cg24176731	PLEKHB1;PLEKHB1;PLEKHB1;PLEKHB1	NM_001130033;NM_021200;NM_001130035;NM_001130034	TSS200;TSS200;TSS1500;TSS1500			0.772205	5.8484e-05
cg05053327	CNTNAP1	NM_003632	Body	chr17:40837022-40837525	Island	0.771881	5.91329e-05
cg15015340	DAGLA	NM_006133	5'UTR	chr11:61488132-61488357	N_Shore	0.771676	5.93674e-05
cg18632189						0.77124	6.02307e-05
cg13204699				chr13:50703685-50705025	Island	0.770467	6.18698e-05
cg08951271	DDR1	NM_001954	TSS1500	chr6:30852102-30852676	N_Shore	0.770232	6.23349e-05
cg25288155	PLEKHB1;PLEKHB1;PLEKHB1;PLEKHB1;PLEKHB1;PLEKHB1	NM_001130033;NM_021200;NM_021200;NM_001130035;NM_001130034;NM_001130033	5'UTR;1stExon;5'UTR;TSS1500;TSS1500;1stExon			0.770035	6.27097e-05
cg03419014	HLCS	NM_000411	TSS1500	chr21:38362015-38362868	Island	0.769766	6.31593e-05
cg26047066				chr1:221068782-221069159	Island	0.769274	6.42706e-05
cg05245515	SLC39A2	NM_014579	TSS200			0.769179	6.44014e-05
cg15656462						0.767335	6.88089e-05
cg07187855	DDR1;DDR1	NM_013993;NM_001954	5'UTR;5'UTR	chr6:30852102-30852676	S_Shore	0.766471	7.10106e-05
cg10642548	C10orf41;C10orf41	NR_024421;NR_024422	Body;Body	chr10:77155128-77169600	Island	0.766402	7.10179e-05
cg24727290	DDR1;DDR1	NM_001954;NM_013993	TSS1500;TSS1500	chr6:30852102-30852676	N_Shore	0.766382	7.10179e-05
cg26500033				chr6:166579973-166583423	S_Shelf	0.765917	7.21721e-05
cg05653018	ELF3;ELF3	NM_004433;NM_001114309	TSS200;TSS200			0.765803	7.2357e-05
cg10153349	SPON1	NM_006108	TSS200	chr11:13984066-13986349	N_Shore	0.765351	7.32653e-05
cg06029792				chr15:70325979-70326423	Island	0.764238	7.63051e-05
cg24677093	C10orf41;C10orf41	NR_024421;NR_024422	Body;Body	chr10:77155128-77169600	Island	0.764164	7.6346e-05
cg17480077				chr1:10895895-10896117	N_Shore	0.763275	7.86165e-05
cg01936370				chr3:156837983-156838351	Island	0.763104	7.89985e-05
cg07298299	GYLTL1B;GYLTL1B	NM_152312;NM_152312	1stExon;5'UTR	chr11:45943513-45944852	N_Shore	0.760726	8.55275e-05
cg06686742	LASS4	NM_024552	TSS1500	chr19:8273530-8273920	N_Shore	0.76048	8.61753e-05
cg16481280	PPT2;PRRT1;PPT2	NM_005155;NM_030651;NM_138717	TSS1500;TSS1500;TSS1500	chr6:32121829-32122529	N_Shore	0.758408	9.25565e-05
cg06768010	LOC151534;LBX2	NR_024606;NM_001009812	TSS1500;Body	chr2:74729399-74731166	Island	0.758367	9.25565e-05
cg16037711				chr1:59280951-59281194	N_Shore	0.758145	9.28902e-05
cg13036381	LOC401097	NM_001168214	TSS1500	chr3:159942916-159944431	N_Shore	0.758135	9.28902e-05
cg25426302	PPT2;PRRT1;PPT2	NM_005155;NM_030651;NM_138717	TSS1500;TSS1500;TSS1500	chr6:32121829-32122529	N_Shore	0.758107	9.28902e-05
cg20311673	PXDN	NM_012293	Body	chr2:1746833-1748971	N_Shore	0.757743	9.38453e-05
cg17214107	FGF2	NM_002006	TSS1500	chr4:123747740-123748980	N_Shore	0.756894	9.66602e-05
cg04364219	SIX2	NM_016932	Body	chr2:45235511-45237792	N_Shore	0.756496	9.79194e-05
cg02661623	FLJ23834;FLJ23834	NM_152750;NM_152750	1stExon;5'UTR			0.756255	9.86309e-05
cg10609174						0.756011	9.93576e-05
cg05726109	SEPT5;GP1BB	NM_002688;NM_000407	Body;TSS1500	chr22:19709081-19712106	Island	0.755546	0.000100737
cg18972998	TTC22;TTC22	NM_001114108;NM_017904	1stExon;1stExon	chr1:55266277-55267058	Island	0.755226	0.000101754
cg10146514	KIF25;KIF25	NM_030615;NM_005355	5'UTR;5'UTR			0.754926	0.000102655
cg11482879						0.754897	0.000102655
cg03034880	GPR68	NM_003485	TSS1500	chr14:91719576-91720228	S_Shore	0.754099	0.000105334
cg14485744	EXT1	NM_000127	Body			0.753596	0.000107097
cg20180061	SOX2OT	NR_004053	Body	chr3:181444409-181445000	S_Shore	0.752269	0.000111929
cg02254407	PLEKHB1;PLEKHB1;PLEKHB1;PLEKHB1	NM_001130033;NM_021200;NM_001130035;NM_001130034	TSS200;TSS200;TSS1500;TSS1500			0.751887	0.000112997
cg01943585	CTTNBP2NL	NM_018704	Body			0.751727	0.00011347
cg02695062	DDR1;DDR1	NM_001954;NM_013993	TSS1500;TSS1500	chr6:30852102-30852676	N_Shore	0.751238	0.000115287
cg14864148	ARHGEF17	NM_014786	Body	chr11:73053648-73054302	Island	0.750879	0.000116238
cg03832522				chr2:218898490-218898835	Island	0.750696	0.00011664
cg20286956	MACF1	NM_012090	5'UTR	chr1:39547013-39547959	Island	0.750365	0.000117839
cg02147797	PRICKLE2	NM_198859	TSS200			0.750072	0.000118893
cg21962025	KIF25;KIF25	NM_030615;NM_005355	5'UTR;5'UTR			0.749483	0.000121212
cg26707664						0.749429	0.00012126
cg13536265	NFATC4;NFATC4	NM_001136022;NM_004554	Body;TSS1500	chr14:24837872-24838324	N_Shore	0.749023	0.000122825
cg15866047	KLF1	NM_006563	TSS200	chr19:12996086-12997039	S_Shore	0.747934	0.000126518
cg03234775	AGPAT1;AGPAT1	NM_006411;NM_032741	Body;Body	chr6:32134460-32135196	S_Shelf	0.74781	0.000126757
cg25771683				chr12:5539895-5540703	N_Shore	0.747787	0.000126757
cg01803844						0.747391	0.000128187
cg07871971	CNTNAP1	NM_003632	Body	chr17:40839488-40840013	Island	0.747381	0.000128187
cg13611121	COL5A1	NM_000093	Body	chr9:137709962-137710291	S_Shore	0.747273	0.000128483
cg11883836				chr3:156837983-156838351	Island	0.746734	0.000130541
cg14201291	PLXNA2	NM_025179	Body			0.746656	0.0001307
cg27351978	DLGAP2	NM_004745	3'UTR	chr8:1649439-1649759	S_Shore	0.74656	0.000130794
cg17091577	DDR1;DDR1	NM_013993;NM_001954	5'UTR;5'UTR	chr6:30852102-30852676	S_Shore	0.746492	0.000130873
cg20798249	MLNR	NM_001507	TSS1500	chr13:49794125-49795542	N_Shore	0.746343	0.00013136
cg04704887	MOSC1	NM_022746	Body			0.745829	0.000133535
cg05132851				chr10:134830984-134832209	N_Shelf	0.745531	0.000134725
cg09648727				chr17:79360383-79361723	S_Shore	0.745401	0.000135141
cg02338271	DNM3;DNM3	NM_015569;NM_001136127	Body;Body			0.744809	0.000137537
cg04692454				chr6:99275763-99276038	N_Shore	0.743863	0.000141487
cg03309770	FAM18A;FAM18A	NM_001079512;NM_001079512	1stExon;5'UTR	chr16:10912159-10912719	Island	0.743704	0.000142056
cg15630458				chr8:142984423-142984653	S_Shore	0.743202	0.000143906
cg25936876	MCPH1	NM_024596	Body			0.742992	0.000144741
cg18093866	DDR1;DDR1	NM_001954;NM_013993	TSS200;TSS1500	chr6:30852102-30852676	N_Shore	0.742757	0.000145703
cg10724867	HOXA10	NM_153715	Body	chr7:27219309-27219750	N_Shore	0.74266	0.000145974
cg18378811	ARSJ;ARSJ	NM_024590;NM_024590	1stExon;5'UTR	chr4:114900355-114900810	N_Shore	0.742568	0.000146228
cg26133266	STAC2	NM_198993	Body	chr17:37380953-37382363	N_Shore	0.742452	0.000146598
cg21207436	C14orf115;C14orf115	NM_018228;NM_018228	1stExon;5'UTR			0.742308	0.000147111
cg03123136	PTPN18;PTPN18	NM_014369;NM_001142370	3'UTR;3'UTR	chr2:131129718-131130511	S_Shelf	0.742155	0.000147573
cg21376799				chr6:30095173-30095610	N_Shore	0.742133	0.000147573
cg23444264				chr10:72218130-72218484	S_Shore	0.741748	0.000149316
cg05077231	MLNR	NM_001507	TSS1500	chr13:49794125-49795542	N_Shore	0.741583	0.000149945
cg05330121	C10orf41;C10orf41	NR_024421;NR_024422	Body;Body	chr10:77155128-77169600	Island	0.741013	0.000152665
cg27590407	ZNF860;OSBPL10	NM_001137674;NM_017784	5'UTR;TSS1500	chr3:32021969-32023364	S_Shore	0.740761	0.000153763
cg17674042	PACSIN1	NM_020804	5'UTR			0.740382	0.000155536
cg04780984	RNF43	NM_017763	Body			0.739792	0.000158449
cg01076874	LRFN1	NM_020862	3'UTR	chr19:39797786-39799250	Island	0.7396	0.000159259
cg12631000	CASZ1;CASZ1	NM_017766;NM_001079843	Body;Body	chr1:10725187-10725617	S_Shelf	0.737405	0.000170503
cg03570994	PPT2;PPT2;PRRT1	NM_138717;NM_005155;NM_030651	TSS200;TSS1500;TSS1500	chr6:32121829-32122529	N_Shore	0.737322	0.000170739
cg16226004	AUTS2;AUTS2	NM_001127231;NM_015570	3'UTR;3'UTR	chr7:70254894-70255986	Island	0.737022	0.000172214
cg00934322	DDR1;DDR1	NM_013993;NM_001954	5'UTR;5'UTR	chr6:30852102-30852676	S_Shore	0.736829	0.000173091
cg04595021	LOC642852	NR_026943	Body	chr21:46714984-46715206	S_Shore	0.736581	0.000174287
cg11791710	DOCK1	NM_001380	Body			0.736473	0.000174428
cg03814957	CSF1R	NM_005211	TSS200			0.736404	0.000174582
cg20770409						0.735503	0.000178904
cg26939946	RNF112	NM_007148	TSS200			0.734062	0.000186614
cg07287508				chr17:59473060-59483266	N_Shore	0.733803	0.000187505
cg18121224	NSD1;NSD1	NM_022455;NM_172349	TSS1500;TSS1500	chr5:176558852-176561652	Island	0.733743	0.000187505
cg08326019	LPPR2;LPPR2	NM_022737;NM_001170635	Body;Body	chr19:11471905-11472299	Island	0.733716	0.000187505
cg19359550						0.733668	0.000187505
cg10799440						0.733568	0.000187867
cg25945676	SLC12A7	NM_006598	Body	chr5:1068746-1069000	N_Shore	0.732573	0.000193581
cg10551329	PPT2;PRRT1;PPT2	NM_005155;NM_030651;NM_138717	TSS1500;TSS1500;TSS1500	chr6:32121829-32122529	N_Shore	0.731818	0.00019789
cg23357805						0.731692	0.000198433
cg06832339	STK31;STK31;STK31	NM_032944;NM_031414;NM_001122833	Body;Body;Body			0.731577	0.000198911
cg08480398	GIPC3	NM_133261	Body	chr19:3586742-3587104	N_Shore	0.731534	0.000198926
cg15895121						0.731042	0.000201805
cg23186534	KIF5A	NM_004984	TSS1500	chr12:57943662-57943926	N_Shore	0.73101	0.000201805
cg23424145	COL4A1	NM_001845	Body			0.730184	0.000206743
cg00594854				chr17:48048953-48050616	S_Shelf	0.729809	0.000208714
cg15488978	C10orf41;C10orf41	NR_024421;NR_024422	Body;Body	chr10:77155128-77169600	Island	0.728175	0.000219724
cg26929272				chr10:88295205-88295592	Island	0.726954	0.000227897
cg25001102				chr1:221068782-221069159	Island	0.726553	0.000230534
cg11868728				chr20:22566821-22567055	S_Shore	0.726128	0.000233366
cg24707219	SLC44A4	NM_025257	TSS200			0.725333	0.000239035
cg25908283						0.724457	0.000244795
cg16744741	PRKG2	NM_006259	1stExon			0.723711	0.00025001
cg25946374	IL22RA1	NM_021258	TSS200			0.723555	0.000250635
cg05965015	TNR	NM_003285	5'UTR			0.723544	0.000250635
cg01936707	DDR1;DDR1;DDR1	NM_013993;NM_001954;NM_013994	Body;Body;Body			0.722465	0.000258741
cg25747670						0.722449	0.000258741
cg03684977	GRB7;GRB7	NM_005310;NM_001030002	TSS1500;TSS1500			0.719744	0.000280816
cg12613020				chr5:134879443-134879819	S_Shore	0.718937	0.000287041
cg26200585	PRX;PRX;PRX;PRX	NM_020956;NM_020956;NM_181882;NM_181882	1stExon;5'UTR;1stExon;5'UTR			0.718095	0.000293591
cg01487910	TEAD3	NM_003214	Body	chr6:35453776-35454435	Island	0.717125	0.000301701
cg10209089				chr12:5153012-5154346	S_Shelf	0.716416	0.000307935
cg01824138	CASZ1	NM_001079843	Body	chr1:10699394-10700098	Island	0.714426	0.000325516
cg05210501	HOXA10;HOXA10	NM_153715;NM_153715	1stExon;5'UTR	chr7:27219309-27219750	Island	0.714088	0.00032845
cg10647703	LOC285830;LOC285830	NR_026972;NR_026973	Body;Body			0.713563	0.000332961
cg16837557	KIRREL3;KIRREL3	NM_001161707;NM_032531	Body;Body			0.712913	0.000338598
cg03686402	ATP11A;ATP11A	NM_015205;NM_032189	Body;Body	chr13:113350478-113351511	S_Shelf	0.712675	0.000340024
cg04353586	CAMTA1	NM_015215	Body			0.712646	0.000340024
cg10249506				chr22:42734457-42734717	Island	0.712509	0.000341001
cg24290948	TMEM40;TMEM40	NM_018306;NM_018306	1stExon;5'UTR			0.712281	0.000342911
cg21610556						0.711621	0.000349338
cg07970948	ZNF862	NM_001099220	Body			0.711466	0.000350527
cg26645237						0.71101	0.000353999
cg14372472						0.710652	0.000356915
cg03839074				chr5:43000343-43000791	N_Shore	0.71054	0.000357664
cg04369306						0.710323	0.000359539
cg24390871	ART4	NM_021071	TSS200			0.709781	0.000364934
cg10738368	LBX2;LOC151534	NM_001009812;NR_024606	Body;TSS200	chr2:74729399-74731166	Island	0.709543	0.000367071
cg02876129				chr14:75389712-75390133	S_Shelf	0.709314	0.000369121
cg20467658	LOC254559	NR_015411	Body			0.708241	0.000380588
cg16624888						0.707636	0.000386977
cg00647859						0.706427	0.000400019
cg00819310	VANGL1	NM_138959	5'UTR			0.706041	0.000404068
cg00690609				chr10:72218130-72218484	S_Shore	0.705503	0.000409981
cg24850711	FLT1;FLT1;FLT1;FLT1	NM_001159920;NM_001160030;NM_002019;NM_001160031	Body;Body;Body;Body	chr13:29067788-29069977	N_Shore	0.704863	0.00041722
cg24486037	SELENBP1	NM_003944	TSS200			0.704615	0.000419726
cg26219069				chr14:90848994-90850381	N_Shelf	0.704336	0.000422637
cg16060369	RASGEF1A	NM_145313	Body	chr10:43697777-43698177	S_Shore	0.703986	0.00042644
cg11578064						0.703604	0.000430667
cg15097640	SH2D4B;SH2D4B	NM_207372;NM_001145719	Body;Body			0.703502	0.00043142
cg04230397	MUC21	NM_001010909	Body			0.70158	0.000455542
cg12085698	SPON1	NM_006108	TSS200	chr11:13984066-13986349	N_Shore	0.701385	0.000457543
cg19862344	RHAG	NM_000324	TSS1500			0.701308	0.000457999
cg14205001	NOTCH1	NM_017617	Body	chr9:139405089-139405292	S_Shore	0.70094	0.000461334
cg18922542	AUTS2;AUTS2	NM_001127231;NM_015570	3'UTR;3'UTR	chr7:70254894-70255986	S_Shore	0.700928	0.000461334
cg14747903	LSR;LSR;LSR	NM_205834;NM_015925;NM_205835	Body;Body;Body	chr19:35738790-35740550	Island	0.700261	0.000469104
cg19609644						0.70019	0.000469457
cg06449934	GPER;C7orf50;GPER;C7orf50;C7orf50;GPER	NM_001039966;NM_001134395;NM_001098201;NM_032350;NM_001134396;NM_001505	5'UTR;Body;5'UTR;Body;Body;5'UTR	chr7:1131625-1133187	N_Shore	0.70015	0.000469457
cg05398141						0.698511	0.000489578
cg05315276	TXNDC16;TXNDC16	NM_001160047;NM_020784	Body;Body			0.69798	0.000496439
cg03680996	TMEM14C;TMEM14C	NM_016462;NM_001165258	Body;Body	chr6:10723022-10723609	S_Shore	0.697134	0.000507877
cg27550511				chr19:47139337-47139547	Island	0.69639	0.00051743
cg15006681	H1F0	NM_005318	TSS1500	chr22:38200672-38201691	N_Shore	0.695205	0.000533715
cg26691179	WWOX;WWOX	NM_016373;NM_130791	Body;Body			0.694308	0.000546017
cg17988187	LOC100189589	NR_024463	TSS1500			0.693942	0.000550974
cg08578317						0.693857	0.000550974
cg14971320	RASGEF1A	NM_145313	Body	chr10:43697777-43698177	S_Shore	0.693224	0.000560126
cg02908490	CHAF1B	NM_005441	TSS1500	chr21:37757496-37758113	N_Shore	0.692206	0.000575552
cg00333919				chr7:155088705-155090212	N_Shore	0.691935	0.000579206
cg19048176	PPT2;PRRT1;PPT2	NM_005155;NM_030651;NM_138717	TSS1500;TSS1500;TSS1500	chr6:32121829-32122529	N_Shore	0.691611	0.000583747
cg15209029						0.690831	0.000595774
cg14905320	FRAS1;FRAS1	NM_025074;NM_001166133	Body;Body			0.69032	0.000603526
cg02696067	DDR1;DDR1	NM_001954;NM_013993	TSS1500;TSS1500	chr6:30852102-30852676	N_Shore	0.689753	0.000612068
cg13808936						0.689724	0.000612068
cg09468836	TMEM190	NM_139172	3'UTR	chr19:55889005-55889476	S_Shore	0.689266	0.000618534
cg21433558	CNTNAP1	NM_003632	Body	chr17:40837022-40837525	Island	0.689256	0.000618534
cg24936467	GABBR1;GABBR1	NM_021904;NM_001470	Body;Body	chr6:29600192-29600661	N_Shore	0.689072	0.000620929
cg13904968	PCK1	NM_002591	TSS200			0.688071	0.000635198
cg08527324						0.687933	0.000636857
cg09216381	MFN2;MFN2	NM_001127660;NM_014874	5'UTR;5'UTR	chr1:12040113-12040793	S_Shelf	0.686817	0.000655774
cg17493885	NSD1;NSD1	NM_022455;NM_172349	TSS1500;TSS1500	chr5:176558852-176561652	Island	0.686341	0.00066276
cg03998655	UNKL	NM_023076	5'UTR	chr16:1425047-1425604	N_Shore	0.686177	0.000664952
cg16102971				chr17:78428262-78429288	N_Shelf	0.685595	0.000673956
cg14073856	TXNDC2;TXNDC2;TXNDC2;TXNDC2;TXNDC2	NM_001098529;NM_032243;NM_001098530;NM_032243;NM_001098529	5'UTR;1stExon;TSS200;5'UTR;1stExon			0.685324	0.000678132
cg09361614	IQSEC1;IQSEC1	NM_001134382;NM_014869	Body;Body			0.683605	0.000708672
cg26908825	GMDS	NM_001500	Body			0.683261	0.00071442
cg25486824	SPON1	NM_006108	TSS200	chr11:13984066-13986349	N_Shore	0.683077	0.000717124
cg09002684	SLC22A23;SLC22A23	NM_021945;NM_015482	Body;Body			0.68296	0.000718557
cg13935380	TTLL11	NM_001139442	Body			0.680513	0.000764415
cg19699893	LPPR2;LPPR2	NM_022737;NM_001170635	Body;Body	chr19:11473094-11473354	Island	0.680383	0.000766183
cg02856768						0.678857	0.000796871
cg20018563	SLCO3A1;SLCO3A1	NM_001145044;NM_013272	Body;Body			0.676421	0.000847634
cg14560430	TRIM71	NM_001039111	Body	chr3:32863174-32863415	Island	0.674942	0.000878994
cg23424125	DLGAP2	NM_004745	5'UTR	chr8:1495105-1495333	N_Shore	0.67416	0.000895883
cg10816626	CASZ1;CASZ1	NM_017766;NM_001079843	Body;Body	chr1:10713838-10714203	N_Shelf	0.674121	0.000895883
cg00675721				chr19:39737689-39739288	Island	0.673539	0.000908318
cg03325598	IQSEC1;IQSEC1	NM_001134382;NM_014869	Body;Body			0.673473	0.000908318
cg02814691	NPL	NM_030769	TSS1500	chr1:182758395-182759097	S_Shore	0.673457	0.000908318
cg03008707	UNC5C	NM_003728	Body	chr4:96469456-96469667	N_Shore	0.673365	0.000909457
cg18365406	LPPR2;LPPR2	NM_022737;NM_001170635	Body;Body	chr19:11471905-11472299	Island	0.673127	0.00091299
cg21475076				chr1:1098043-1100584	Island	0.672395	0.00092935
cg11028624	SPON1	NM_006108	TSS200	chr11:13984066-13986349	N_Shore	0.672166	0.000933794
cg16240781	SIX2	NM_016932	Body	chr2:45235511-45237792	N_Shore	0.671806	0.000940376
cg27291468						0.671704	0.000941764
cg09696535	BPIL2	NM_174932	3'UTR	chr22:32807825-32808285	S_Shore	0.671635	0.000942371
cg26321999	DDR1;DDR1	NM_013993;NM_001954	5'UTR;5'UTR	chr6:30852102-30852676	S_Shore	0.671401	0.000947001
cg14935626	VSNL1	NM_003385	Body			0.670855	0.000958201
cg07535965						0.670105	0.000975698
cg12535090	NAV2;NAV2;NAV2;NAV2	NM_182964;NM_001111018;NM_145117;NM_001111019	Body;Body;Body;Body			0.669845	0.000981082
cg07450021	KIAA0513	NM_014732	5'UTR			0.669454	0.000989833
cg04959634	HOXA10	NM_153715	Body	chr7:27219309-27219750	N_Shore	0.669386	0.00099044
cg14279151	TRAM2	NM_012288	Body			0.666079	0.00107465
cg02897366						0.665832	0.00107898
cg21029167	SYNGAP1	NM_006772	Body	chr6:33385678-33386262	S_Shelf	0.66583	0.00107898
cg00110832	PPT2;PPT2;PRRT1	NM_138717;NM_005155;NM_030651	TSS200;TSS1500;TSS1500	chr6:32121829-32122529	N_Shore	0.665029	0.00109849
cg19635505	KLHL33	NM_001109997	5'UTR	chr14:20903395-20903720	Island	0.660376	0.00122958
cg11629889	CNTNAP1	NM_003632	Body	chr17:40838849-40839062	Island	0.660366	0.00122958
cg27209993	GUCA1A	NM_000409	3'UTR	chr6:42145847-42146053	S_Shore	0.659319	0.0012603
cg19502936	RILP	NM_031430	TSS200	chr17:1551730-1553249	S_Shore	0.657882	0.00130118
cg00386007	WDFY4	NM_020945	Body			0.657745	0.00130158
cg26199857	ZNF385A;ZNF385A;ZNF385A	NM_001130968;NM_001130967;NM_015481	Body;Body;Body	chr12:54764065-54764510	Island	0.657734	0.00130158
cg16336752	ACSL6;ACSL6	NM_001009185;NM_015256	Body;Body			0.656803	0.00133003
cg25036707	SOX10;SOX10	NM_006941;NM_006941	1stExon;5'UTR	chr22:38379093-38379964	S_Shore	0.656599	0.00133433
cg14916151						0.656581	0.00133433
ch.4.133369014F						0.655075	0.00138252
cg06839483	KIAA1161	NM_020702	Body	chr9:34370773-34372902	Island	0.654684	0.00139412
cg26058474	SNED1	NM_001080437	Body	chr2:241974906-241975143	Island	0.654434	0.00140103
cg06623698	PACSIN1	NM_020804	5'UTR	chr6:34433411-34434371	Island	0.653777	0.00142033
cg15974642	IFIT1L	NM_001010987	TSS200			0.653626	0.00142396
cg03989507	CNTNAP1	NM_003632	Body	chr17:40835731-40836267	Island	0.652972	0.0014434
cg27616541	CNTNAP1	NM_003632	Body	chr17:40837022-40837525	Island	0.652651	0.00145301
cg11809342	TANC1;TANC1	NM_033394;NM_001145909	Body;Body			0.652545	0.00145512
cg04322572						0.652142	0.00146737
cg19016967	SMARCD2;SMARCD2	NM_001098426;NM_003077	TSS1500;TSS1500	chr17:61919659-61920656	S_Shore	0.652105	0.00146737
cg27405988						0.651997	0.00146957
cg08923054	ANK1;ANK1;ANK1;ANK1;ANK1	NM_020476;NM_020475;NM_001142446;NM_020477;NM_000037	Body;Body;Body;Body;Body	chr8:41654875-41655984	N_Shore	0.651845	0.00147335
cg02386219	BAIAP2;BAIAP2;BAIAP2;BAIAP2	NM_017450;NM_006340;NM_001144888;NM_017451	Body;Body;Body;Body			0.650449	0.00152166
cg21550024	FGF2	NM_002006	TSS1500	chr4:123747740-123748980	N_Shore	0.648997	0.0015717
cg02604730						0.648755	0.00157901
cg10099827				chr16:85551382-85551709	Island	0.648154	0.0015982
cg02787120	IMMP2L	NM_032549	5'UTR	chr7:111202079-111202683	N_Shore	0.64788	0.00160684
cg03290602	MIR889	NR_030595	TSS200			0.64737	0.0016244
cg05265359	GYLTL1B	NM_152312	5'UTR	chr11:45943513-45944852	Island	0.647329	0.0016244
cg21597025	CHST2	NM_004267	TSS1500	chr3:142837885-142840838	N_Shore	0.646904	0.00163898
cg20529344				chr13:50707585-50708019	N_Shore	0.646269	0.00166185
cg14695751	CDK15	NM_139158	5'UTR			0.64618	0.00166354
cg16579908						0.646078	0.00166576
cg02150077						0.645775	0.00167585
cg26159832						0.644963	0.00170435
cg00125744	MAGI1;MAGI1;MAGI1	NM_015520;NM_001033057;NM_004742	Body;Body;Body			0.644785	0.00170966
cg09776463	CNTNAP1	NM_003632	Body	chr17:40835731-40836267	Island	0.644458	0.0017191
cg23490300						0.643935	0.00173836
cg26233832	KEL	NM_000420	TSS1500			0.643751	0.00174396
cg05586134	PTCRA	NM_138296	Body	chr6:42892932-42893262	Island	0.64237	0.00179889
cg17223809	COL24A1	NM_152890	Body	chr1:86621278-86622871	N_Shore	0.642024	0.00181145
cg13295262				chr2:177355071-177355525	Island	0.640377	0.00187959
cg07352016	FECH;FECH	NM_001012515;NM_000140	Body;Body	chr18:55253544-55254093	N_Shelf	0.64028	0.00188181
cg18836485	RNASE1;RNASE1;RNASE1;RNASE1;RNASE1;RNASE1;RNASE1	NM_198234;NM_002933;NM_002933;NM_198235;NM_198232;NM_198234;NM_198235	1stExon;1stExon;5'UTR;1stExon;TSS1500;5'UTR;5'UTR			0.640055	0.00188958
cg10022914				chr10:102495116-102495613	N_Shore	0.639854	0.00189631
cg08640475				chr16:85551382-85551709	Island	0.638881	0.00193708
cg04864600	ASAM	NM_024769	Body			0.637767	0.00198491
cg21917728				chr6:41472816-41473291	N_Shore	0.637543	0.00199295
cg27612650	MRO	NM_001127174	TSS1500			0.636831	0.00202337
cg10456121				chr2:177355071-177355525	Island	0.63563	0.00207708
cg14203426	CUX1;CUX1;CUX1	NM_181500;NM_181552;NM_001913	Body;Body;Body			0.635084	0.0021007
cg19586199	PRKACA;PRKACA	NM_207518;NM_002730	TSS200;Body	chr19:14228461-14229264	N_Shelf	0.634877	0.00210833
cg02996583	SLC45A4	NM_001080431	Body	chr8:142237037-142237360	Island	0.634535	0.00212242
cg14431577	LRRC10;LRRC10	NM_201550;NM_201550	1stExon;3'UTR			0.633211	0.00218207
cg27312338	KIFC3;KIFC3;KIFC3	NM_001130099;NM_005550;NM_001130100	TSS1500;5'UTR;5'UTR	chr16:57835955-57836989	N_Shelf	0.633072	0.00218662
cg25196715	ABCA4	NM_000350	Body			0.63224	0.00222314
cg01875467	CSF1R	NM_005211	TSS200			0.631862	0.00223968
cg22486630	LPPR2;LPPR2	NM_022737;NM_001170635	Body;Body	chr19:11471905-11472299	Island	0.630188	0.00232084
cg10297105				chr6:41472816-41473291	N_Shelf	0.630171	0.00232084
cg07947930	PRELP;PRELP;PRELP;PRELP	NM_201348;NM_002725;NM_201348;NM_002725	1stExon;1stExon;5'UTR;5'UTR			0.630023	0.00232607
cg16679302						0.629958	0.00232702
cg26429266	MEGF10	NM_032446	5'UTR			0.629651	0.00234051
cg11582166						0.628734	0.00238358
cg15952725	CELA2A	NM_033440	TSS200			0.628404	0.0023986
cg24900542				chr6:29720381-29721101	S_Shelf	0.627959	0.0024173
cg19805160	CCDC19	NM_012337	TSS1500	chr1:159869901-159870143	S_Shore	0.626969	0.00246802
cg15645660	TTC22	NM_001114108	Body	chr1:55246742-55247519	Island	0.626682	0.00247853
cg05269845				chr8:686830-689496	S_Shore	0.62557	0.00253708
cg12008501						0.624523	0.00259307
cg19192146	MINK1;MINK1;MINK1;MINK1	NM_015716;NM_153827;NM_001024937;NM_170663	Body;Body;Body;Body	chr17:4736432-4737100	S_Shelf	0.623615	0.00264212
cg16666745	GALNT10	NM_198321	Body			0.622	0.00273066
cg10716862	AK3L1;AK3L1;AK3L1	NM_203464;NM_001005353;NM_013410	Body;Body;Body			0.621548	0.00275462
cg16581455						0.621434	0.00275863
cg04308040						0.620067	0.00283807
cg00511464	RBM47;RBM47	NM_001098634;NM_019027	5'UTR;TSS200			0.618429	0.00293125
cg14557202	ZNF385A;ZNF385A;ZNF385A	NM_001130968;NM_001130967;NM_015481	Body;Body;Body	chr12:54764065-54764510	Island	0.618417	0.00293125
cg26776957	PLEKHB1;PLEKHB1;PLEKHB1;PLEKHB1	NM_001130033;NM_021200;NM_001130035;NM_001130034	TSS200;TSS200;TSS1500;TSS1500			0.618183	0.00294293
cg10201712						0.616725	0.0030326
cg09560912	NCOA3;NCOA3	NM_006534;NM_181659	TSS1500;TSS1500	chr20:46130428-46131057	N_Shore	0.616335	0.00305476
cg13518079	EBF4	NM_001110514	Body	chr20:2672904-2674698	S_Shore	0.615014	0.00313816
cg13319266	TMEM72	NM_001123376	TSS200			0.614683	0.00315697
cg00953201	SLC7A1	NM_003045	5'UTR			0.614569	0.00316137
cg22934200	AHSA2	NM_152392	5'UTR	chr2:61404048-61405361	S_Shore	0.614469	0.00316491
cg10717312	SNED1	NM_001080437	Body	chr2:241975533-241976318	Island	0.613986	0.00319406
cg27058882	ERAL1	NM_005702	3'UTR			0.612881	0.00326577
cg21126020	TRIM10;TRIM10	NM_052828;NM_006778	TSS200;TSS200			0.612597	0.00328196
cg26927427	KIFC3;KIFC3;KIFC3	NM_001130099;NM_005550;NM_001130100	TSS1500;5'UTR;5'UTR	chr16:57835955-57836989	N_Shelf	0.611179	0.00337393
cg13750219				chr2:240738027-240738233	S_Shore	0.609839	0.0034658
cg21857123						0.609742	0.00346935
cg13013179	SH3RF3	NM_001099289	Body			0.60859	0.00354956
cg17120578				chr8:38325091-38326374	S_Shelf	0.608299	0.00356742
cg01126699	KIF26A	NM_015656	Body	chr14:104625248-104625522	Island	0.6082	0.00357117
cg04077085	SLC2A9;SLC2A9	NM_020041;NM_001001290	Body;Body			0.607606	0.0036116
cg23240895	PRR5;PRR5;PRR5;PRR5	NM_001017529;NM_001017530;NM_001017528;NM_015366	5'UTR;TSS1500;5'UTR;TSS1500			0.606499	0.00369109
cg00213281	KIF5C;MIR1978	NM_004522;NR_031742	Body;TSS1500			0.60598	0.00372692
cg16577595						0.605381	0.00376917
cg23688719	LEPR;LEPR;LEPR	NM_001003680;NM_001003679;NM_002303	5'UTR;5'UTR;5'UTR			0.60498	0.00379649
cg09837314						0.604755	0.00381015
cg12615770	PTPLA	NM_014241	Body	chr10:17658665-17659639	N_Shelf	0.604162	0.00385272
cg24716879						0.603255	0.0039168
cg26016574				chr17:74117508-74118380	N_Shore	0.60133	0.00406847
cg10218510				chr16:88453549-88453969	Island	0.598918	0.00426228
cg18571412	MECOM	NM_004991	Body			0.598418	0.00430089
cg26785234	EGFL8	NM_030652	3'UTR	chr6:32134460-32135196	S_Shore	0.59835	0.00430256
cg03960589	CNTNAP1	NM_003632	Body	chr17:40838849-40839062	S_Shore	0.597944	0.0043291
cg15351214	MAP3K9	NM_033141	TSS1500	chr14:71275512-71276571	S_Shore	0.597851	0.00433298
cg23366752	DNAJA4;DNAJA4;DNAJA4	NM_018602;NM_018602;NM_001130182	5'UTR;1stExon;TSS1500	chr15:78556405-78557542	Island	0.596647	0.00443378
cg13359765	SLC35F3	NM_173508	Body	chr1:234349884-234350471	S_Shore	0.596444	0.00444737
cg25283465				chr1:111323223-111323433	Island	0.595897	0.00449162
cg06247837	TCAP;STARD3;STARD3;STARD3	NM_003673;NM_006804;NM_001165938;NM_001165937	TSS1500;3'UTR;3'UTR;3'UTR	chr17:37823693-37824989	N_Shelf	0.59498	0.00456944
cg25380207	FRMPD2;FRMPD2;FRMPD2L1;FRMPD2;FRMPD2;FRMPD2;FRMPD2L1	NM_001017929;NM_001018071;NM_001042525;NM_001042512;NM_152428;NR_033178;NR_033172	3'UTR;3'UTR;3'UTR;3'UTR;3'UTR;Body;Body			0.594807	0.00458073
cg06512350	MED12L	NM_053002	Body			0.59416	0.0046351
cg12345382				chr13:32420630-32421274	N_Shelf	0.592809	0.00475536
cg07959477	CLEC1A	NM_016511	TSS1500			0.592645	0.00476608
cg06668976						0.591437	0.00487551
cg12226009	SLC16A12	NM_213606	5'UTR			0.590417	0.00496886
cg25464265				chr1:221064889-221065600	N_Shore	0.586403	0.00536023
cg18852574	RBMS1;RBMS1	NM_002897;NM_016836	Body;Body	chr2:161263871-161264460	S_Shore	0.585565	0.00544197
cg25117875						0.585212	0.00547365
cg11251215	RNF220	NM_018150	Body			0.581763	0.0058402
cg10776232						0.581639	0.00584829
cg17645541	MIP	NM_012064	1stExon			0.581553	0.00585231
cg05325785						0.57969	0.00605617
cg21219252				chr9:135905412-135906550	N_Shelf	0.578631	0.00617208
cg25691442	TPM1;TPM1;TPM1;TPM1;TPM1;TPM1;TPM1	NM_001018007;NM_001018020;NM_001018004;NM_001018005;NM_000366;NM_001018008;NM_001018006	Body;Body;Body;Body;Body;Body;Body			0.578497	0.00618178
cg02371798	HOTAIR	NR_003716	TSS1500	chr12:54366815-54369103	N_Shelf	0.574359	0.00666512
cg09762120	PLEKHA8	NM_032639	Body			0.573836	0.00672348
cg06626847				chr1:149332993-149333389	Island	0.572564	0.00687673
cg14843341	C6orf132	NM_001164446	Body	chr6:42072032-42072701	Island	0.570442	0.00714332
cg09936008	ZNF213;ZNF213	NM_001134655;NM_004220	Body;Body	chr16:3190765-3191389	N_Shelf	0.570197	0.00716866
cg15772157				chr10:22764708-22767050	Island	0.568164	0.00743239
cg12237617						0.568102	0.00743365
cg15674219	RSPH6A	NM_030785	Body	chr19:46307477-46307966	S_Shore	0.565698	0.00775705
cg02836963	FAM163A	NM_173509	5'UTR	chr1:179711947-179713951	S_Shelf	0.562875	0.00814528
cg19214097						0.560347	0.00851247
cg09023624						0.558709	0.00875483
cg01561629	OSBPL9;OSBPL9;OSBPL9;OSBPL9	NM_024586;NM_148906;NM_148908;NM_148909	TSS1500;TSS1500;TSS1500;TSS1500			0.558105	0.00884027
cg11426317				chr19:18402556-18403403	N_Shelf	0.55629	0.00911831
cg10113526	DENND3	NM_014957	Body			0.550789	0.0100052
cg16626623	SNX24	NM_014035	Body			0.549928	0.0101451
cg07602776	LMF1	NM_022773	Body	chr16:959714-959977	N_Shelf	0.54851	0.0103756
cg20806427				chr1:149718542-149718918	Island	0.54658	0.0107033
cg01459854	FLJ43390	NR_015358	TSS1500	chr14:62583679-62584279	N_Shore	0.54582	0.0108322
cg24962827	THRB;THRB;THRB	NM_000461;NM_001128176;NM_001128177	Body;Body;Body			0.541319	0.0116653
cg25736663	SLC35F3	NM_173508	Body	chr1:234349884-234350471	S_Shore	0.539994	0.0119158
cg27615095	PPM1H	NM_020700	Body			0.539896	0.011924
cg14206172	FBXO17	NM_024907	TSS1500	chr19:39465846-39466403	S_Shore	0.53798	0.012299
cg08418111	LDHC;LDHC	NM_002301;NM_017448	TSS200;TSS200			0.537532	0.0123792
cg20329486	COL11A2;COL11A2;COL11A2;COL11A2	NM_080679;NM_080681;NM_080680;NM_001163771	Body;Body;Body;Body			0.535993	0.0126866
cg12088387	CXCR7	NM_020311	TSS1500	chr2:237476311-237477263	Island	0.535342	0.0128114
cg03239970	ZNRF1	NM_032268	Body			0.535128	0.0128377
cg16628039	COL13A1;COL13A1;COL13A1;COL13A1;COL13A1;COL13A1;COL13A1;COL13A1;COL13A1;COL13A1;COL13A1;COL13A1;COL13A1;COL13A1;COL13A1;COL13A1;COL13A1;COL13A1;COL13A1;COL13A1	NM_080798;NM_080809;NM_080800;NM_080811;NM_080810;NM_080799;NM_080813;NM_005203;NM_080815;NM_080807;NM_080801;NM_080808;NM_080814;NM_080802;NM_080812;NM_080805;NM_080806;NM_080804;NM_080803;NM_001130103	Body;Body;Body;Body;Body;Body;Body;Body;Body;Body;Body;Body;Body;Body;Body;Body;Body;Body;Body;Body			0.535105	0.0128377
cg15462411				chr17:79360383-79361723	Island	0.531923	0.013512
cg00626412				chr10:44198302-44198577	N_Shelf	0.530895	0.0137147
cg14909614	TEAD3	NM_003214	Body	chr6:35453776-35454435	Island	0.530069	0.0138868
cg14143055	ADAMDEC1;ADAMDEC1;ADAMDEC1	NM_001145271;NM_001145272;NM_014479	TSS1500;TSS1500;TSS1500			0.529409	0.0140232
cg08245249	SLC8A1;SLC8A1;SLC8A1;SLC8A1	NM_001112800;NM_001112802;NM_021097;NM_001112801	3'UTR;3'UTR;3'UTR;3'UTR			0.529278	0.0140401
cg26223797						0.529004	0.0140895
ch.1.58573617F						0.527903	0.0143287
cg16998656				chr7:32110063-32110910	S_Shelf	0.526926	0.014529
cg07183218				chr16:85551382-85551709	S_Shore	0.526694	0.0145697
cg15675198	VAMP4	NM_003762	Body			0.525197	0.0149098
cg08135406						0.522556	0.0155359
cg21360975	ASB1	NM_001040445	TSS1500	chr2:239335160-239336263	N_Shore	0.522205	0.0156082
cg11051899	SLC25A37	NM_016612	TSS1500	chr8:23386220-23387386	N_Shore	0.514153	0.0176893
cg16487621	OR11A1	NM_013937	TSS200			0.513667	0.0178066
cg20140908	PAFAH2	NM_000437	Body			0.513528	0.0178286
cg10690919	WFIKKN2	NM_175575	TSS200			0.510458	0.0186397
cg09476950	GPR179	NM_001004334	TSS200			0.508474	0.0191955
cg02613300	OR8D4	NM_001005197	TSS1500			0.503926	0.0205252
cg05093576	ANKFN1	NM_153228	Body			0.503846	0.0205312
cg02476348				chr3:27674209-27674639	N_Shelf	0.503369	0.02066
cg05417607	MYO1C;MYO1C;MYO1C	NM_001080779;NM_033375;NM_001080950	Body;Body;Body	chr17:1375216-1375460	N_Shore	0.500855	0.0214318
cg14286373	DRAM1	NM_018370	Body			0.499768	0.0217614
cg14259717	LDHC;LDHC	NM_002301;NM_017448	TSS200;TSS200			0.499409	0.0218581
cg17229173						0.498379	0.0221629
cg17969913	KCNQ5;KCNQ5;KCNQ5;KCNQ5;KCNQ5	NM_001160130;NM_001160133;NM_001160134;NM_019842;NM_001160132	Body;Body;Body;Body;Body	chr6:73867584-73867934	N_Shelf	0.498352	0.0221629
cg14260004						0.496413	0.0227444
cg02947450				chr10:22764708-22767050	Island	0.495691	0.0229662
cg22717525	CSNK1A1L	NM_145203	TSS1500			0.492002	0.0241937
cg06692974	AFAP1L1;AFAP1L1	NM_001146337;NM_152406	Body;Body			0.49051	0.0247006
cg10878170	CREBL2	NM_001310	TSS1500	chr12:12764751-12765205	N_Shore	0.487256	0.025836
cg26569800	GABBR1;GABBR1;GABBR1	NM_021904;NM_021903;NM_001470	Body;Body;Body			0.480426	0.0284183
cg03988778	SVIP	NM_148893	Body	chr11:22850765-22851367	Island	0.478875	0.0290172
cg02264038	RRAS2;RRAS2;RRAS2	NM_012250;NM_012250;NM_001102669	1stExon;5'UTR;TSS1500	chr11:14379808-14380737	Island	0.478013	0.0293428
cg07814289	DNM1;DNM1	NM_004408;NM_001005336	Body;Body	chr9:130980900-130981317	Island	0.477005	0.0297316
cg00958100						0.475997	0.0301246
cg23429042	ZNF860;OSBPL10	NM_001137674;NM_017784	5'UTR;TSS200	chr3:32021969-32023364	S_Shore	0.474819	0.0305932
cg18592272						0.473169	0.0312702
cg11224582	KCNA6;KCNA6	NM_002235;NM_002235	5'UTR;1stExon	chr12:4918273-4919657	Island	0.470389	0.032457
cg04574724				chr21:46765729-46766088	S_Shore	0.469484	0.0328313
cg11253913	CALD1;CALD1;CALD1;CALD1;CALD1	NM_033139;NM_033157;NM_033140;NM_033138;NM_004342	Body;Body;Body;Body;Body			0.469042	0.0330002
cg05879527	DLGAP3	NM_001080418	Body	chr1:35334304-35334506	N_Shore	0.467914	0.0334807
cg07745373	DTX4	NM_015177	Body	chr11:58939046-58940308	S_Shore	0.466151	0.0342593
cg01662876	GALNTL5;GALNTL5	NM_145292;NR_033169	3'UTR;Body			0.4606	0.0368725
cg04465079	ZNF835	NM_001005850	TSS1500	chr19:57182887-57183375	S_Shelf	0.460338	0.0369687
cg04803507	LRGUK	NM_144648	Body			0.458116	0.0380392
cg23650346				chr19:49925626-49926012	N_Shelf	0.457845	0.0381422
cg14154131	RERE;RERE	NM_012102;NM_001042681	5'UTR;5'UTR			0.455606	0.0392132
cg08079970	WDR72	NM_182758	TSS1500	chr15:54051655-54052004	S_Shore	0.454648	0.0396738
cg18754118	GNG7	NM_052847	5'UTR	chr19:2588375-2588590	Island	0.453171	0.0404108
cg00034574	ZBTB46	NM_025224	Body	chr20:62398409-62398990	N_Shore	0.449875	0.0421014
cg09055992	DLGAP2	NM_004745	Body			0.448317	0.0428796
cg24482246				chr17:19551344-19552483	N_Shelf	0.446309	0.0439598
cg17745433	OBSCN;OBSCN	NM_052843;NM_001098623	Body;Body	chr1:228503556-228504762	S_Shore	0.44243	0.0460615
cg18235000	PNMA2	NM_007257	TSS1500	chr8:26371172-26372830	Island	0.442215	0.0461464
cg11268321						0.438896	0.0480732
cg02071853						0.438191	0.048457
cg17280172						0.434132	0.0508765
cg08179428	SIN3A;SIN3A;SIN3A	NM_001145358;NM_001145357;NM_015477	TSS1500;5'UTR;TSS1500	chr15:75743081-75748449	Island	0.433761	0.0510658
cg21195235	KATNAL2	NM_031303	5'UTR	chr18:44526866-44527137	S_Shelf	0.427904	0.054818
cg11943839	SMARCC1	NM_003074	Body			0.42707	0.055328
cg04930816	GNAO1;GNAO1	NM_020988;NM_138736	Body;Body			0.426763	0.0554863
cg13916961	PDGFA;PDGFA	NM_002607;NM_033023	Body;Body	chr7:550450-550681	S_Shore	0.426463	0.0556403
cg26466479						0.425891	0.0559778
cg22804805	SLC4A2	NM_003040	Body			0.424655	0.0567702
cg18088931				chr3:141378718-141379234	S_Shelf	0.423523	0.0574991
cg07793724	SLC1A7	NM_006671	TSS1500			0.422612	0.0580813
cg24134182	CNOT6	NM_015455	Body			0.419483	0.0601862
cg10917293	EFCAB4B;EFCAB4B;EFCAB4B	NM_001144959;NM_032680;NM_001144958	5'UTR;5'UTR;5'UTR			0.41805	0.0611131
cg21546532						0.417513	0.0614494
cg20603181	SSSCA1	NM_006396	TSS1500	chr11:65337213-65338474	Island	0.416556	0.0620937
cg18861827	GOLGB1	NM_004487	TSS1500	chr3:121468092-121468578	S_Shore	0.416065	0.062401
cg17481490	C17orf97	NM_001013672	TSS200	chr17:259754-260306	Island	0.415807	0.0625366
cg01971034				chr1:50798667-50799536	N_Shelf	0.414954	0.0631126
ch.12.74378365R						0.413015	0.0645066
cg20181079	OR4D11	NM_001004706	TSS1500			0.410843	0.0660452
cg00223767	UVRAG	NM_003369	Body			0.408109	0.0680498
cg10179330						0.406439	0.06931
cg23094648	ZMYM6	NM_007167	Body	chr1:35497121-35497587	N_Shelf	0.405335	0.0701316
cg08211145	CACNA2D1	NM_000722	TSS1500	chr7:82072021-82073520	S_Shore	0.404917	0.0704081
cg01471923	SSTR4	NM_001052	TSS1500	chr20:23015716-23016879	N_Shore	0.403528	0.0714541
cg13633854	DNHD1;DNHD1	NM_173589;NM_144666	Body;Body			0.403474	0.0714541
cg05508315	LOC100129550	NR_024618	TSS200			0.402049	0.0725579
cg25840824	PMEPA1;PMEPA1;PMEPA1;PMEPA1	NM_199171;NM_199170;NM_199169;NM_020182	5'UTR;5'UTR;Body;Body			0.400847	0.0734897
cg16704958	DSCR3	NM_006052	Body	chr21:38630052-38630507	S_Shore	0.395982	0.0774165
cg01555052						0.390285	0.0823143
cg01958928	TPD52;TPD52	NM_005079;NM_001025253	Body;Body	chr8:81083320-81084057	N_Shore	0.389169	0.0832572
cg15776516	TMEM39A	NM_018266	TSS1500			0.386875	0.0852961
cg13493043						0.384797	0.0871676
cg05869611	GNAT3	NM_001102386	Body			0.38403	0.087819
cg15106294				chr6:36628586-36628997	N_Shelf	0.38189	0.08979
cg24847937	CARS2	NM_024537	Body	chr13:111294675-111294900	Island	0.374159	0.0972309
cg17016559	ATXN10;ATXN10	NM_013236;NM_001167621	TSS200;TSS200	chr22:46067451-46068490	Island	0.368998	0.102527
cg25212762	MLH1;MLH1;MLH1;MLH1	NM_001167618;NM_000249;NM_001167619;NM_001167617	5'UTR;Body;5'UTR;Body			0.365712	0.105977
cg24283914	PPT2;PPT2	NM_005155;NM_138717	Body;Body	chr6:32121829-32122529	S_Shore	0.362594	0.109231
cg14659547	RETNLB;RETNLB	NM_032579;NM_032579	5'UTR;1stExon			0.361275	0.110614
cg09051663	PXDNL	NM_144651	Body	chr8:52321162-52322221	N_Shore	0.36054	0.111349
cg15544235	HTT	NM_002111	Body	chr4:3076186-3076558	S_Shelf	0.359789	0.112106
cg22410316						0.357987	0.113974
cg17254904						0.357595	0.114329
cg23490727				chr17:234438-236162	N_Shelf	0.355575	0.116548
cg15491134	SLC8A1;SLC8A1;SLC8A1;SLC8A1	NM_001112801;NM_001112802;NM_021097;NM_001112800	Body;Body;Body;Body			0.355513	0.116548
cg08593676	SHC2	NM_012435	Body	chr19:422147-422629	Island	0.354976	0.117078
cg06487098	PLCG2	NM_002661	Body			0.35358	0.118621
cg13873029						0.35341	0.118723
cg21489391	GALNT9	NM_001122636	Body	chr12:132859467-132859952	N_Shore	0.352242	0.12001
cg16657149						0.351224	0.121125
cg02309655	GNG7	NM_052847	5'UTR	chr19:2588375-2588590	S_Shore	0.344645	0.129085
cg12463851	CXCR7	NM_020311	TSS1500	chr2:237476311-237477263	Island	0.342788	0.13132
cg24720446						0.341021	0.133249
cg14159672	PM20D1	NM_152491	1stExon	chr1:205818898-205819191	Island	0.333992	0.142364
cg09679939						0.333673	0.142677
cg02435345						0.331264	0.145826
cg02603140	WAC;WAC;WAC	NM_100486;NM_016628;NR_024557	Body;Body;Body			0.329337	0.148354
cg18644834	UTP15;ANKRA2;UTP15	NM_032175;NM_023039;NM_032175	5'UTR;TSS1500;1stExon	chr5:72860959-72861610	S_Shore	0.327791	0.150381
cg00525722						0.326169	0.152534
cg23666378	KIAA0495;KIAA0495	NM_207306;NM_207306	1stExon;5'UTR	chr1:3662963-3664085	Island	0.324564	0.154683
cg01385669						0.323772	0.155686
cg04259358						0.322756	0.156888
cg07179565				chr8:1308107-1308499	S_Shore	0.318344	0.163055
cg06203649	SMAD7	NM_005904	3'UTR	chr18:46447718-46448083	N_Shore	0.318252	0.163059
cg12445424	CCDC21;SH3BGRL3	NM_022778;NM_031286	3'UTR;TSS1500	chr1:26606362-26606913	N_Shore	0.313856	0.1695
cg02504229				chr1:9555379-9555652	Island	0.313601	0.169749
cg02483043	INPP5A	NM_005539	Body	chr10:134535957-134536237	S_Shore	0.304895	0.182731
cg08858201	DNM1;DNM1	NM_004408;NM_001005336	Body;Body	chr9:131012454-131013429	Island	0.304247	0.183618
cg14927855						0.299965	0.190115
cg21446171				chr2:242948740-242952837	N_Shore	0.299956	0.190115
cg03495237						0.28393	0.216762
cg00615835						0.279394	0.2248
cg16111073	DNAH10	NM_207437	Body			0.278226	0.226767
cg24651908						0.274743	0.23306
cg21034324	SLCO4A1	NM_016354	Body	chr20:61289916-61290223	S_Shelf	0.266242	0.24898
cg24952640	TEAD4;TEAD4;TEAD4	NM_003213;NM_201441;NM_201443	Body;Body;5'UTR			0.259435	0.262342
cg16352443						0.254097	0.27295
cg05545891	OR8K1	NM_001002907	1stExon			0.254058	0.27295
cg24781299	RASA3	NM_007368	Body	chr13:114807632-114807834	Island	0.253733	0.273407
cg07258149	SH3RF3	NM_001099289	Body			0.25202	0.276543
cg25978025	PFKP	NM_002627	Body			0.245078	0.290629
cg01429333	C7orf50;C7orf50;C7orf50	NM_001134395;NM_032350;NM_001134396	Body;Body;Body	chr7:1155303-1157445	N_Shelf	0.240056	0.301359
cg27446185	VTCN1	NM_024626	TSS1500			0.237964	0.305758
cg05526015						0.237413	0.306745
ch.5.56229788F						0.236173	0.309274
cg10634619	KIAA0495;KIAA0495	NM_207306;NM_207306	1stExon;5'UTR	chr1:3662963-3664085	Island	0.234397	0.312777
cg12863621	NRG1;NRG1;NRG1;NRG1;NRG1;NRG1;NRG1;NRG1;NRG1;NRG1;NRG1;NRG1	NM_013960;NM_001160007;NM_001160004;NM_004495;NM_001160002;NM_013956;NM_013962;NM_001160008;NM_013964;NM_013957;NM_001160005;NM_013958	TSS1500;TSS1500;TSS1500;TSS1500;TSS1500;TSS1500;Body;TSS1500;TSS1500;TSS1500;TSS1500;TSS1500	chr8:32405407-32406901	N_Shore	0.231337	0.318973
cg17373649	ERICH1	NM_207332	Body			0.22911	0.323822
cg14218747						0.226695	0.329153
cg02342892	OR2H1	NM_030883	3'UTR			0.220468	0.343282
cg07140250	KLC1;KLC1;KLC1	NM_182923;NM_001130107;NM_005552	Body;Body;3'UTR			0.218495	0.347731
cg14476852						0.216677	0.351835
cg22883453						0.212146	0.36232
cg27627854	ATM;ATM	NM_000051;NM_138292	Body;1stExon			0.212024	0.362336
cg21205282						0.210021	0.36699
cg27190943						0.205016	0.378906
cg04386759						0.204882	0.378946
cg26727231						0.204129	0.380548
cg20691608	RASA3	NM_007368	Body	chr13:114840918-114841580	S_Shelf	0.202869	0.383438
cg14595617						0.201426	0.386503
cg14577066	ZFP161;ZFP161;ZFP161	NR_026569;NM_003409;NM_001143823	Body;3'UTR;3'UTR			0.20063	0.388229
cg15835058	GLP1R	NM_002062	Body			0.199937	0.389697
cg08072862	CCDC42B	NM_001144872	TSS1500	chr12:113590806-113591304	N_Shelf	0.185976	0.425297
cg16888565						0.176726	0.449789
cg17273285	USP46;USP46	NM_022832;NM_001134223	Body;Body			0.174521	0.455549
cg14185547	BOP1	NM_015201	Body	chr8:145498785-145499042	N_Shore	0.170469	0.466522
cg20338426	ME3;ME3;ME3	NM_006680;NM_001161586;NM_001014811	Body;Body;Body			0.167448	0.474694
cg00912942	C1orf127;C1orf127	NM_173507;NM_001170754	TSS1500;Body			0.167105	0.475302
cg15085044				chr17:80671111-80671340	N_Shelf	0.165816	0.478598
cg07689001	MUC6	NM_005961	Body	chr11:1024003-1024492	N_Shore	0.16292	0.486507
cg16450577	TBCD	NM_005993	Body			0.161691	0.489663
cg22237653	AMZ1	NM_133463	TSS1500	chr7:2718826-2719124	N_Shore	0.161518	0.489784
cg13646545						0.161119	0.490557
cg24409870	TSPAN9;TSPAN9	NM_001168320;NM_006675	5'UTR;5'UTR	chr12:3186011-3186968	S_Shelf	0.156775	0.502372
cg08676534	ZNF561	NM_152289	5'UTR	chr19:9731734-9731994	N_Shore	0.155109	0.506459
cg03972135						0.142502	0.543527
cg27519693	OPA3;OPA3	NM_001017989;NM_025136	Body;Body	chr19:46087866-46088345	N_Shelf	0.139995	0.550706
cg15637912						0.131831	0.575334
cg19406113						0.131072	0.577247
cg17667294	ACER1	NM_133492	TSS200			0.129389	0.582033
cg10938286	CST2	NM_001322	Body			0.12164	0.604527
cg14283497	CAMSAP1	NM_015447	3'UTR			0.118499	0.614015
cg05956943	PIWIL2;PIWIL2;PIWIL2	NM_018068;NM_001135721;NM_001135721	5'UTR;1stExon;5'UTR	chr8:22132791-22133357	S_Shore	0.116376	0.620308
cg26180843						0.115843	0.621535
cg02969202				chr17:77721246-77722497	N_Shelf	0.0971045	0.681956
cg02705895	MRFAP1	NM_033296	TSS200	chr4:6642194-6643322	Island	0.0946251	0.68965
cg01666436	FRMD1;FRMD1	NM_001122841;NM_024919	Body;Body	chr6:168473053-168473345	Island	0.09121	0.700486
cg19510384	JAKMIP3	NM_001105521	Body			0.0878052	0.711336
cg04770577						0.0848413	0.720747
cg14994124						0.0762835	0.748027
cg00292636	SGIP1	NM_032291	Body			0.0714204	0.762884
cg04855369	PRDM16;PRDM16	NM_022114;NM_199454	Body;Body	chr1:3155160-3155361	S_Shore	0.0699319	0.767392
cg11720054	PANX3	NM_052959	TSS1500			0.0620665	0.793804
cg04493778	HLA-DQA2	NM_020056	Body			0.0609715	0.796982
cg06872709						0.0493985	0.835877
cg03796024	PFKP	NM_002627	Body	chr10:3148406-3148625	S_Shelf	0.0438816	0.85386
cg19039925	GVIN1	NR_003945	TSS1500			0.0430696	0.856057
cg16100446						0.0414097	0.86086
cg25012649	C8orf42	NM_175075	Body			0.0413274	0.86086
cg15665941						0.0405906	0.86279
cg24890640	GRM4	NM_000841	Body			0.039461	0.86609
cg05302896	C7orf66	NM_001024607	TSS200			0.0199725	0.933862
cg15648026	ELMOD1;ELMOD1;LOC643923	NM_018712;NM_001130037;NR_028328	TSS200;TSS200;TSS1500	chr11:107461743-107462648	Island	0.0165519	0.945229
cg09117778						0.00902074	0.97038
cg06203952	KRT78	NM_173352	TSS1500			0.00633142	0.979145
cg09874643				chr2:239361710-239361957	S_Shore	0.000322808	0.998862
cg14357669	EXOSC6	NM_058219	TSS200	chr16:70284892-70285956	Island	-0.00139027	0.99584
cg24409962	JARID2	NM_004973	Body			-0.0136735	0.954677
cg22538483	EXOC2	NM_018303	Body			-0.0446594	0.851781
cg18251019	OBFC1	NM_024928	TSS200	chr10:105677555-105678040	S_Shore	-0.0533563	0.822732
cg12400921	MPPED1	NM_001044370	Body	chr22:43830899-43831162	Island	-0.0721553	0.76095
cg19084508	ANXA6;ANXA6	NM_001155;NM_004033	5'UTR;5'UTR			-0.074867	0.752279
cg07453911	YJEFN3	NM_198537	Body	chr19:19648134-19649390	N_Shelf	-0.0767613	0.746967
cg03321222						-0.0787139	0.740898
cg16002799	TNNI3	NM_000363	TSS1500	chr19:55667532-55668465	S_Shore	-0.121896	0.604176
cg12494332	WTIP	NM_001080436	Body	chr19:34988748-34988951	N_Shore	-0.124329	0.596967
cg00169897						-0.126508	0.59058
cg20117402	HLTF;HLTF	NM_139048;NM_003071	TSS1500;TSS1500	chr3:148803904-148804557	S_Shore	-0.15606	0.504072
cg10451940				chr16:1480844-1481045	Island	-0.158857	0.496711
cg13181019	MPP7	NM_173496	TSS1500			-0.181336	0.437495
cg03024135	SPTB	NM_001024858	Body	chr14:65215813-65216211	S_Shelf	-0.195017	0.401756
cg09855983	CHN2	NM_004067	TSS1500	chr7:29233704-29235046	N_Shore	-0.196644	0.397852
cg02371802	DNASE1	NM_005223	Body			-0.202468	0.384155
cg03960654	CLCN7;CLCN7	NM_001287;NM_001114331	Body;Body	chr16:1502628-1502858	N_Shore	-0.206158	0.376327
cg20419542	DSE;DSE	NM_013352;NM_001080976	Body;Body			-0.212946	0.36064
cg13762156	TBCD	NM_005993	Body	chr17:80863327-80863743	S_Shore	-0.2263	0.329812
cg13898384	ZFP106	NM_022473	3'UTR			-0.231447	0.318973
cg16187528	TSPAN10	NM_031945	TSS200			-0.23327	0.315078
cg21726284	HOXC8;HOXC8	NM_022658;NM_022658	5'UTR;1stExon	chr12:54402682-54403347	Island	-0.235845	0.309765
cg26221491	C20orf173;C20orf173	NM_001145350;NR_026933	Body;Body			-0.247065	0.286586
cg09150006				chr6:158652705-158652946	Island	-0.249327	0.281995
cg05709196	PUM2	NM_015317	3'UTR			-0.252428	0.275909
cg13506058	AP2A1;AP2A1	NM_014203;NM_130787	TSS200;TSS200	chr19:50269632-50270505	Island	-0.273877	0.234502
cg13431688	TGFBR1;TGFBR1	NM_004612;NM_001130916	Body;Body	chr9:101866994-101868297	S_Shore	-0.288515	0.208829
cg27035997				chr14:70316847-70317240	S_Shelf	-0.291241	0.204272
cg10347246	MAP2K3;MAP2K3	NM_145109;NM_002756	Body;TSS1500			-0.293722	0.200197
cg24485354						-0.299419	0.190842
cg18618674	KIAA0528	NM_014802	Body	chr12:22696780-22697728	N_Shelf	-0.301298	0.188229
cg18812386	TRAK1	NM_001042646	3'UTR			-0.307608	0.178581
cg01579206	CSNK1A1;CSNK1A1	NM_001025105;NM_001892	TSS200;TSS200	chr5:148930249-148931244	Island	-0.308202	0.177793
cg11553618						-0.309091	0.176548
cg19239278	GATAD2A	NM_017660	5'UTR	chr19:19516021-19517383	N_Shelf	-0.319736	0.161141
cg08040471	C17orf62;C17orf62;C17orf62	NM_001033046;NM_001100408;NM_001100407	5'UTR;5'UTR;5'UTR	chr17:80408294-80408879	N_Shore	-0.323283	0.156259
cg04060356						-0.341073	0.133249
cg06161540	UBE2I;UBE2I;UBE2I;UBE2I	NM_194260;NM_194259;NM_003345;NM_194261	5'UTR;5'UTR;5'UTR;5'UTR	chr16:1358729-1360232	S_Shore	-0.342249	0.131897
cg13308392	AVL9	NM_015060	Body			-0.358918	0.113003
cg21414902	AP3D1;AP3D1	NM_001077523;NM_003938	Body;Body	chr19:2131292-2131881	Island	-0.36425	0.107488
cg11409659	SLC6A15;SLC6A15;SLC6A15	NM_001146335;NM_018057;NM_182767	5'UTR;5'UTR;5'UTR	chr12:85305663-85305876	Island	-0.377786	0.0936538
cg22958409						-0.380956	0.0906175
cg16253115						-0.394859	0.078324
cg20814095	CHRNE;C17orf107;C17orf107	NM_000080;NM_001145536;NM_001145536	Body;5'UTR;1stExon	chr17:4802265-4805402	Island	-0.396593	0.0769557
cg08966293	MAPK3;MAPK3;MAPK3	NM_001040056;NM_001109891;NM_002746	TSS1500;TSS1500;TSS1500	chr16:30134220-30134488	S_Shore	-0.400653	0.0735887
cg11851429	CYB561D1;CYB561D1;CYB561D1;CYB561D1;CYB561D1	NM_001134404;NM_001134402;NM_182580;NM_001134403;NM_001134400	Body;Body;Body;Body;Body	chr1:110036545-110036943	S_Shore	-0.410171	0.0665047
cg00509968						-0.411576	0.0655409
cg00387872				chr6:25732692-25732957	N_Shore	-0.418684	0.060708
cg05522042	KIAA0513	NM_014732	3'UTR			-0.421538	0.0587818
cg05213296	RPF2	NM_032194	TSS1500	chr6:111303114-111303485	N_Shore	-0.436513	0.0494387
cg09601150	IQSEC1;IQSEC1	NM_001134382;NM_014869	Body;Body	chr3:12949699-12950025	S_Shore	-0.442623	0.0459896
cg00990874	C7orf50;C7orf50;C7orf50	NM_001134395;NM_032350;NM_001134396	Body;Body;Body	chr7:1149179-1150306	Island	-0.443521	0.0455086
cg01542693	C21orf128;UMODL1;UMODL1	NR_027243;NM_173568;NM_001004416	TSS200;Body;Body	chr21:43526570-43526817	S_Shore	-0.449724	0.0421465
cg23768894	DNAJB6;DNAJB6	NM_005494;NM_058246	5'UTR;5'UTR			-0.452654	0.0406477
cg22409504	ABCF1;ABCF1	NM_001090;NM_001025091	Body;Body			-0.457084	0.0384926
cg20303441	DNMT3A;DNMT3A	NM_022552;NM_175629	Body;Body	chr2:25499763-25500429	N_Shelf	-0.487201	0.025836
cg09101767	POLH	NM_006502	3'UTR			-0.488593	0.0253702
cg10844760	RSAD2	NM_080657	TSS200			-0.494856	0.0232281
cg15636480						-0.497487	0.0224073
cg01937809	ZC3H12A	NM_025079	Body	chr1:37939723-37940650	S_Shore	-0.49797	0.0222684
cg07375150	P2RY13;MED12L	NM_176894;NM_053002	Body;Body			-0.505611	0.0200289
cg26318502						-0.510619	0.0186106
cg13681781	QSOX2	NM_181701	Body			-0.512238	0.0181703
cg11002208				chr2:241562469-241562910	Island	-0.527088	0.0145044
cg09654562				chr22:46465976-46468528	Island	-0.531849	0.0135159
cg04595479	LOC100188947	NR_024467	Body			-0.545332	0.0109122
cg17309904	MAD1L1;MAD1L1;MAD1L1	NM_003550;NM_001013837;NM_001013836	Body;Body;Body			-0.548033	0.0104509
cg15025560				chr5:180644239-180644683	Island	-0.54857	0.0103747
cg13817358	MED27	NM_004269	Body			-0.551802	0.00984095
cg04658615	ELOVL5	NM_021814	5'UTR			-0.553764	0.00952069
cg04497820						-0.563034	0.00812974
cg17686236				chr7:6441809-6442042	S_Shelf	-0.575383	0.0065458
cg10949345	LCLAT1;LCLAT1	NM_001002257;NM_182551	5'UTR;Body			-0.589238	0.00507918
cg08635097						-0.598231	0.00430858
cg12656085						-0.601106	0.00408292
cg20404260	LPIN2	NM_014646	3'UTR			-0.603738	0.00388229
cg06636678						-0.612395	0.00329256
cg17404981	CTBP1;CTBP1	NM_001328;NM_001012614	Body;5'UTR	chr4:1241412-1244111	N_Shore	-0.619589	0.00286444
cg07474957	KIAA1949;KIAA1949	NM_001134870;NM_133471	Body;Body	chr6:30654392-30654934	N_Shelf	-0.622281	0.00271687
cg16371538	ZC3H12A	NM_025079	5'UTR	chr1:37939723-37940650	S_Shore	-0.626717	0.00247853
cg24062389	BIVM;BIVM	NM_001159596;NM_017693	Body;Body			-0.628066	0.00241405
cg22995959	GPR135	NM_022571	1stExon	chr14:59930634-59932251	Island	-0.629059	0.00236894
cg27182529	RAB11FIP3;RAB11FIP3	NM_014700;NM_001142272	Body;Body	chr16:532467-532669	N_Shelf	-0.632317	0.00222159
cg15584547	BTBD1;BTBD1	NM_001011885;NM_025238	3'UTR;3'UTR			-0.633257	0.00218207
cg20788482				chr22:43738882-43740285	S_Shore	-0.644557	0.00171696
cg06422108	ZEB1;ZEB1;ZEB1;ZEB1;ZEB1;ZEB1	NM_001128128;NM_001128128;NR_024286;NM_030751;NR_024287;NR_024285	1stExon;5'UTR;Body;Body;Body;Body	chr10:31607227-31610094	S_Shore	-0.645612	0.00168047
cg01808739	FNBP1L;FNBP1L;FNBP1L	NM_017737;NM_001164473;NM_001024948	TSS1500;TSS1500;TSS1500	chr1:93913636-93914524	N_Shore	-0.648177	0.0015982
cg09432376	APOL6	NM_030641	TSS200			-0.650212	0.00152863
cg10259265	THAP4;THAP4	NM_015963;NM_001164356	Body;TSS1500			-0.653041	0.00144257
cg15599437				chr5:40679502-40682081	N_Shelf	-0.653957	0.00141572
cg14672994	ACSF2	NM_025149	TSS1500	chr17:48503056-48503887	Island	-0.657754	0.00130158
cg24999588				chr8:61834699-61835871	S_Shelf	-0.658141	0.0012944
cg07063068	GPR68	NM_003485	5'UTR			-0.658451	0.00128601
cg25587091						-0.66273	0.00116215
cg26357596	GZMA	NM_006144	TSS1500			-0.665754	0.00107985
cg12352038				chr20:62111291-62111516	S_Shelf	-0.668399	0.00101449
cg14499577						-0.671021	0.000955209
cg08678256	CORO1A	NM_007074	5'UTR	chr16:30194747-30195357	S_Shore	-0.672118	0.0009339
cg20268893	NCK2;NCK2	NM_003581;NM_001004722	5'UTR;5'UTR	chr2:106361032-106362218	S_Shore	-0.67315	0.00091299
cg05614346	GRK6;GRK6;GRK6	NM_001004106;NM_002082;NM_001004105	Body;Body;Body	chr5:176860862-176861098	N_Shelf	-0.675228	0.000873457
cg11958644	RAPGEF6;RAPGEF6;RAPGEF6;RAPGEF6;RAPGEF6;RAPGEF6	NM_001164388;NM_001164386;NM_001164390;NM_001164389;NM_001164387;NM_016340	Body;Body;Body;Body;Body;Body			-0.678504	0.000803406
cg04754652	MED12L;GPR171	NM_053002;NM_013308	Body;TSS200			-0.680886	0.000757751
cg09411730	NEAT1	NR_028272	Body	chr11:65190824-65191058	Island	-0.681242	0.000751466
cg17633234	RGMA;RGMA;RGMA;RGMA;RGMA;RGMA;RGMA	NM_001166283;NM_020211;NM_001166283;NM_001166289;NM_001166288;NM_001166286;NM_001166287	1stExon;Body;5'UTR;TSS200;TSS200;TSS1500;5'UTR	chr15:93615622-93617185	Island	-0.684181	0.000698581
cg17945976	MEIS1	NM_002398	Body			-0.685833	0.000670393
cg23486701	SPTBN1;SPTBN1	NM_178313;NM_003128	Body;Body	chr2:54785026-54785969	S_Shelf	-0.686422	0.000662081
cg04997045	CTBP1;CTBP1	NM_001328;NM_001012614	Body;5'UTR	chr4:1241412-1244111	N_Shore	-0.688395	0.000630342
cg02745912				chr7:142494563-142495248	N_Shore	-0.688568	0.000628096
cg12527995	FAM159A	NM_001042693	Body	chr1:53098629-53099303	S_Shelf	-0.688901	0.000623125
cg09561830	UBAC2;MIR623;UBAC2;UBAC2	NM_001144072;NR_030353;NM_177967;NR_026644	Body;TSS1500;Body;Body			-0.693868	0.000550974
cg10974027				chr1:208136666-208137183	S_Shelf	-0.694351	0.000546016
cg13415831						-0.69567	0.000527409
cg17512133	CCNI	NM_006835	Body			-0.696402	0.00051743
cg16646054	C5orf62	NM_032947	TSS200	chr5:150158223-150158654	N_Shore	-0.69859	0.000489071
cg09893570						-0.698987	0.000484152
cg11676189				chr2:69869986-69871716	S_Shelf	-0.699223	0.000481491
cg11846618	BRF1	NM_001519	Body			-0.700263	0.000469104
cg23013029						-0.701168	0.000459278
cg16483840	PSMB8;PSMB8	NM_004159;NM_148919	TSS1500;TSS1500	chr6:32811494-32811839	S_Shore	-0.706671	0.000397647
cg05797854	NOX3	NM_015718	Body			-0.710845	0.000355308
cg26457248	MBP;MBP	NM_001025101;NM_001025100	5'UTR;5'UTR	chr18:74843360-74845426	N_Shelf	-0.71124	0.000352011
cg12182649	MICA	NM_000247	Body			-0.711381	0.00035098
cg12526834	OAF	NM_178507	TSS1500	chr11:120081487-120082345	N_Shore	-0.712823	0.000339081
cg25403205	AIF1;AIF1;AIF1	NM_004847;NM_032955;NM_001623	Body;Body;Body	chr6:31587779-31589024	N_Shelf	-0.713215	0.000335954
cg23378365	CYFIP2;CYFIP2;CYFIP2	NM_014376;NM_001037333;NM_001037332	TSS200;5'UTR;5'UTR	chr5:156692812-156693749	S_Shelf	-0.713553	0.000332961
cg09694527	RILPL2	NM_145058	Body	chr12:123920582-123921462	N_Shelf	-0.714686	0.000323368
cg11642324	GOLGA3	NM_005895	3'UTR	chr12:133349663-133349998	N_Shore	-0.715779	0.000313186
cg22622440	ALKBH5	NM_017758	Body	chr17:18086258-18088360	Island	-0.716203	0.000309549
cg08098128	STK16;STK16	NR_026909;NM_001008910	Body;Body	chr2:220109984-220110488	S_Shore	-0.717891	0.000295059
cg04781580						-0.718868	0.000287041
cg04606170	NLRC3	NM_178844	TSS1500			-0.718906	0.000287041
cg18019132	NEAT1	NR_028272	Body	chr11:65189463-65190295	S_Shore	-0.7196	0.0002817
cg10045909	ZNF668	NM_024706	5'UTR	chr16:31075084-31075756	S_Shore	-0.72031	0.000276275
cg15752436	USP22	NM_015276	Body			-0.723707	0.00025001
cg10322254	SH3BP2;SH3BP2	NM_001145855;NM_001122681	TSS1500;5'UTR			-0.72502	0.000240786
cg14580211	C5orf62	NM_032947	Body	chr5:150158223-150158654	S_Shelf	-0.725175	0.000239914
cg02720566	MAST3	NM_015016	Body	chr19:18228622-18229284	S_Shore	-0.728073	0.000220154
cg19039313	MCM6	NM_005915	TSS1500	chr2:136633363-136634229	S_Shore	-0.730018	0.000207583
cg22595391	C17orf62;C17orf62;C17orf62	NM_001100407;NM_001033046;NM_001100408	Body;Body;Body	chr17:80408294-80408879	N_Shore	-0.73062	0.00020411
cg08155741	TRPT1;NUDT22;TRPT1;TRPT1;TRPT1;TRPT1;NUDT22;TRPT1;NUDT22	NM_031472;NM_001128613;NM_001160389;NM_001160392;NM_001033678;NM_001160393;NM_032344;NM_001160390;NM_001128612	TSS1500;Body;TSS1500;TSS1500;TSS1500;TSS1500;Body;TSS1500;Body	chr11:63993589-63993834	S_Shore	-0.732409	0.000194365
cg17230773				chr7:142494563-142495248	N_Shore	-0.733078	0.00019066
cg17159161	HLA-B	NM_005514	Body	chr6:31323946-31325211	N_Shore	-0.733685	0.000187505
cg12123019	IL12RB1;IL12RB1	NM_005535;NM_153701	TSS200;TSS200			-0.733842	0.000187505
cg10851763	UMODL1;UMODL1	NM_173568;NM_001004416	Body;Body	chr21:43547871-43548089	N_Shelf	-0.734313	0.000185329
cg09097632	PTPN6;PTPN6;PTPN6	NM_002831;NM_080549;NM_080548	Body;Body;Body			-0.735049	0.00018112
cg18876826	INPP5B	NM_005540	Body	chr1:38397236-38397721	N_Shore	-0.73516	0.000180702
cg06637812				chr1:203296277-203296929	N_Shelf	-0.735709	0.000177931
cg16705546	IRF8	NM_002163	Body	chr16:85932121-85932942	S_Shelf	-0.735924	0.000176905
cg26170244						-0.736312	0.00017488
cg21205139	GUCY1B3	NM_000857	Body	chr4:156680095-156681386	S_Shore	-0.736535	0.00017431
cg00661523	MBNL1;MBNL1;LOC401093;LOC401093	NM_207292;NM_021038;NR_027038;NR_027037	TSS1500;TSS1500;Body;Body	chr3:151986327-151987325	N_Shore	-0.738182	0.000166348
cg11791526	TBC1D10C	NM_198517	Body	chr11:67176945-67177169	Island	-0.738801	0.00016315
cg21785034				chr7:142494563-142495248	N_Shore	-0.738896	0.000162858
cg06342416	TRPM2;TRPM2	NM_003307;NM_003307	5'UTR;1stExon			-0.743419	0.000143045
cg06994420	MEIS1	NM_002398	Body	chr2:66672431-66673636	Island	-0.743564	0.000142538
cg17936572	ARPP-21	NM_016300	5'UTR			-0.744049	0.000140788
cg06934774				chr7:27198182-27198514	N_Shore	-0.744426	0.000139168
cg17083429	PTEN	NM_000314	Body	chr10:89621772-89624128	S_Shelf	-0.745042	0.000136633
cg00164282	MYO1D	NM_015194	Body			-0.746551	0.000130794
cg17157894	TBC1D22A	NM_014346	Body	chr22:47189484-47189707	N_Shelf	-0.746851	0.000130198
cg01715901	CYTIP	NM_004288	Body			-0.747925	0.000126518
cg13583535	MBP;MBP	NM_001025100;NM_001025101	Body;Body	chr18:74770351-74770590	N_Shelf	-0.747978	0.000126518
cg08545136	CYTH1;CYTH1	NM_017456;NM_004762	Body;Body	chr17:76777510-76778390	N_Shore	-0.748179	0.000125963
cg17896927	RGMA;RGMA;RGMA;RGMA;RGMA;RGMA;RGMA	NM_001166283;NM_020211;NM_001166283;NM_001166289;NM_001166288;NM_001166286;NM_001166287	1stExon;Body;5'UTR;TSS200;TSS200;TSS1500;5'UTR	chr15:93615622-93617185	Island	-0.748278	0.000125712
cg04739306	TFR2	NM_003227	Body	chr7:100230649-100231320	Island	-0.748978	0.000122837
cg19687075	NOTCH1	NM_017617	Body	chr9:139428318-139428527	Island	-0.750799	0.000116391
cg08751352	UBL3	NM_007106	Body	chr13:30423921-30424941	N_Shelf	-0.750919	0.000116238
cg15958828	FOXP1;FOXP1	NM_032682;NM_001012505	5'UTR;5'UTR			-0.751166	0.000115408
cg11706729	PSMB8;PSMB8;TAP1	NM_004159;NM_148919;NM_000593	TSS1500;TSS1500;3'UTR	chr6:32811494-32811839	S_Shore	-0.751925	0.000112997
cg00241281	PACS2;PACS2	NM_015197;NM_001100913	TSS1500;TSS1500	chr14:105780339-105782027	N_Shore	-0.752238	0.000111929
cg18669406						-0.7526	0.000110829
cg03290131	DUSP5	NM_004419	Body			-0.754329	0.000104625
cg03323794	RHEB	NM_005614	Body	chr7:151216068-151217901	N_Shore	-0.755953	9.94111e-05
cg20660269	ADORA2A	NM_000675	TSS200	chr22:24819537-24820810	S_Shelf	-0.757943	9.33068e-05
cg00045607	ARHGAP30;ARHGAP30;ARHGAP30;ARHGAP30	NM_181720;NM_001025598;NM_181720;NM_001025598	1stExon;5'UTR;5'UTR;1stExon			-0.758334	9.25565e-05
cg13264840				chr7:142494563-142495248	N_Shore	-0.760281	8.65383e-05
cg13941235	RXRA	NM_002957	Body			-0.760354	8.64401e-05
cg01109135	GPR132	NM_013345	TSS1500			-0.761642	8.27831e-05
cg20316440	RERE;RERE;RERE	NM_001042682;NM_012102;NM_001042681	5'UTR;Body;Body			-0.76221	8.11718e-05
cg24631845						-0.762225	8.11718e-05
cg12793123	ADORA2A;ADORA2A	NM_000675;NM_000675	1stExon;5'UTR	chr22:24819537-24820810	S_Shelf	-0.762488	8.05885e-05
cg04615865	CAMKK2;CAMKK2;CAMKK2;CAMKK2;CAMKK2	NM_153499;NM_006549;NM_153500;NM_172216;NM_172226	Body;Body;Body;Body;Body			-0.762636	8.02715e-05
cg03640151						-0.763686	7.75349e-05
cg21899942	RGS6	NM_004296	Body			-0.764137	7.6346e-05
cg02735762	TTF1	NM_007344	5'UTR	chr9:135282052-135282315	N_Shore	-0.765721	7.2357e-05
cg06758448						-0.765753	7.2357e-05
cg18556420	LARP4B	NM_015155	Body			-0.76745	6.86203e-05
cg21350349	LOC440839;PSD4	NR_029399;NM_012455	Body;5'UTR			-0.76911	6.44653e-05
cg21710324	TMEM63A	NM_014698	5'UTR	chr1:226069605-226070898	N_Shore	-0.769882	6.29797e-05
cg20689294	PTPRE;PTPRE	NM_130435;NM_006504	Body;Body			-0.77074	6.13175e-05
cg13327935	PDZD2	NM_178140	TSS1500			-0.771651	5.93674e-05
cg27506442	LOC100188949	NR_024464	TSS1500			-0.771726	5.93674e-05
cg07906724	CHRNA6	NM_004198	TSS1500			-0.775731	5.18119e-05
cg08206267	FCHO1;FCHO1;FCHO1;FCHO1	NM_001161357;NM_001161359;NM_015122;NM_001161358	5'UTR;TSS200;TSS200;5'UTR	chr19:17858371-17858891	S_Shelf	-0.777613	4.8536e-05
cg16884222	NEAT1	NR_028272	Body	chr11:65189463-65190295	S_Shore	-0.777818	4.8304e-05
cg20251225	CDK11B;CDK11B;CDK11B;CDK11B;CDK11B;LOC728661;CDK11B	NM_033493;NM_033489;NM_033486;NM_033488;NM_033492;NM_001110781;NM_033487	Body;Body;Body;Body;Body;5'UTR;5'UTR	chr1:1607898-1608243	S_Shore	-0.778087	4.78646e-05
cg13555415	RAPGEF1;RAPGEF1	NM_005312;NM_198679	3'UTR;3'UTR			-0.780423	4.37452e-05
cg00859858	ZC3H12A	NM_025079	Body	chr1:37939723-37940650	S_Shelf	-0.780502	4.37452e-05
cg02237342	ADORA2A	NM_000675	TSS200	chr22:24819537-24820810	S_Shelf	-0.780656	4.35608e-05
cg23763137	ADORA2A	NM_000675	TSS200	chr22:24819537-24820810	S_Shelf	-0.780803	4.33747e-05
cg10423607	CPA6;CPA6	NM_020361;NM_001127445	Body;Body			-0.780822	4.33747e-05
cg15791438	SFI1;SFI1	NM_001007467;NM_014775	5'UTR;5'UTR	chr22:31892036-31893097	S_Shore	-0.78137	4.2603e-05
cg08825225	FLI1;FLI1	NM_002017;NM_001167681	Body;5'UTR			-0.78144	4.25567e-05
cg12503394	TMEM184A	NM_001097620	TSS200			-0.781462	4.25567e-05
cg19760965	C3orf21	NM_152531	Body			-0.78237	4.11727e-05
cg01901101				chr1:9488937-9489249	N_Shore	-0.782834	4.06087e-05
cg08574423	ZNF791	NM_153358	Body	chr19:12721532-12722116	S_Shelf	-0.784268	3.86026e-05
cg14506696	DAPP1	NM_014395	TSS200			-0.784345	3.85477e-05
cg17714703	UHRF1;UHRF1	NM_013282;NM_001048201	Body;Body	chr19:4909262-4910256	S_Shore	-0.784834	3.79049e-05
cg16767506				chr7:142494563-142495248	N_Shore	-0.785686	3.68166e-05
cg13455434	RBPMS;RBPMS;RBPMS;RBPMS	NM_001008712;NM_001008710;NM_001008711;NM_006867	Body;Body;Body;Body	chr8:30241416-30242878	S_Shore	-0.786264	3.6292e-05
cg05515099						-0.786486	3.60198e-05
cg08471739	PLXND1	NM_015103	Body			-0.786637	3.58579e-05
cg15784646	FNIP2	NM_020840	Body			-0.788587	3.32503e-05
cg06320175	DNM3;DNM3	NM_015569;NM_001136127	Body;Body			-0.788903	3.29284e-05
cg15504747	PLXND1	NM_015103	Body			-0.78974	3.19467e-05
cg22117805	PRR5L;PRR5L;PRR5L;PRR5L	NM_024841;NM_001160167;NM_001160169;NM_001160168	5'UTR;5'UTR;TSS200;Body			-0.789808	3.19141e-05
cg04276058	IFFO2	NM_001136265	Body			-0.791707	2.96798e-05
cg15678817	EHD1	NM_006795	3'UTR	chr11:64621207-64622246	Island	-0.792124	2.93731e-05
cg01423916						-0.792474	2.89877e-05
cg12805374	FMNL1	NM_005892	Body			-0.792587	2.89543e-05
cg20294319	LRCH1;LRCH1;LRCH1	NM_015116;NM_001164213;NM_001164211	Body;Body;Body			-0.792963	2.86511e-05
cg07136133	PRR5L;PRR5L;PRR5L;PRR5L	NM_024841;NM_001160167;NM_001160169;NM_001160168	5'UTR;5'UTR;TSS200;Body			-0.793271	2.84356e-05
cg26203328						-0.794745	2.68603e-05
cg10193711						-0.795567	2.60027e-05
cg04260676	GNB1	NM_002074	5'UTR			-0.797361	2.40981e-05
cg20869844	RAB19	NM_001008749	TSS200			-0.798463	2.29787e-05
cg25116200	CYFIP2;CYFIP2;CYFIP2	NM_001037333;NM_014376;NM_001037332	5'UTR;5'UTR;5'UTR			-0.799345	2.21688e-05
cg02578070	MAN1A1	NM_005907	Body	chr6:119669589-119671424	N_Shore	-0.799538	2.2065e-05
cg16834726	DCTN2	NM_006400	Body	chr12:57940563-57940981	N_Shelf	-0.799795	2.1853e-05
cg03731202						-0.801775	2.02937e-05
cg04391186						-0.801776	2.02937e-05
cg22074858	GBP3;GBP3	NM_018284;NM_018284	1stExon;5'UTR			-0.804026	1.85562e-05
cg04340651	RGMA;RGMA;RGMA;RGMA;RGMA;RGMA;RGMA	NM_001166283;NM_020211;NM_001166283;NM_001166289;NM_001166288;NM_001166286;NM_001166287	1stExon;Body;5'UTR;TSS200;TSS200;TSS1500;5'UTR	chr15:93615622-93617185	Island	-0.804026	1.85562e-05
cg25700533	DNAJC17;C15orf62	NM_018163;NM_001130448	Body;TSS200			-0.80517	1.77395e-05
cg11387340	RPS6KA2;RPS6KA2	NM_021135;NM_001006932	Body;Body			-0.80561	1.74892e-05
cg08443038	CBFA2T3;CBFA2T3	NM_175931;NM_005187	5'UTR;Body	chr16:89006334-89008600	Island	-0.806308	1.69601e-05
cg27485596	ARHGEF7;ARHGEF7;ARHGEF7;ARHGEF7	NM_001113511;NM_003899;NM_001113512;NM_145735	Body;5'UTR;Body;Body			-0.806835	1.66497e-05
cg02478721	KRT77	NM_175078	Body			-0.80744	1.62495e-05
cg00210856	EBF1	NM_024007	Body			-0.807494	1.62433e-05
cg25247351	HLA-DMB;HLA-DMB	NM_002118;NM_002118	1stExon;5'UTR			-0.808353	1.56259e-05
cg19327213	KPTN	NM_007059	TSS1500	chr19:47987329-47987622	S_Shore	-0.808434	1.56259e-05
cg18515872	RGS6	NM_004296	Body			-0.808721	1.55227e-05
cg24587175	OBFC1	NM_024928	Body			-0.808849	1.54624e-05
cg12697139						-0.809149	1.53089e-05
cg19383430	RTP4;RTP4	NM_022147;NM_022147	5'UTR;1stExon			-0.809251	1.52685e-05
cg15299233	SCAMP2	NM_005697	Body	chr15:75165373-75165903	N_Shelf	-0.809259	1.52685e-05
cg26473818						-0.810404	1.45405e-05
cg18613390	ARVCF	NM_001670	Body	chr22:19967279-19967808	N_Shelf	-0.810793	1.43021e-05
cg11396509	SIRT2;SIRT2;NFKBIB;NFKBIB	NM_030593;NM_012237;NM_001001716;NM_002503	5'UTR;Body;TSS1500;TSS1500	chr19:39390033-39390895	N_Shore	-0.811152	1.40866e-05
cg01881899	ABCG1;ABCG1;ABCG1;ABCG1;ABCG1;ABCG1	NM_207628;NM_004915;NM_207174;NM_207627;NM_016818;NM_207629	Body;Body;Body;Body;Body;Body	chr21:43654846-43655465	N_Shelf	-0.811365	1.39735e-05
cg27181349						-0.811846	1.36812e-05
cg18897025	TSLP;TSLP	NM_033035;NM_138551	3'UTR;3'UTR			-0.813327	1.28994e-05
cg21614638	DAPP1	NM_014395	TSS200			-0.816329	1.1379e-05
cg15696058	FGFBP2	NM_031950	TSS1500			-0.816331	1.1379e-05
cg01367627	TRRAP	NM_003496	5'UTR	chr7:98476004-98476954	S_Shore	-0.817237	1.09525e-05
cg11372934	LOC100130872;LOC100130872-SPON2	NR_024569;NR_033182	Body;Body			-0.817701	1.07962e-05
cg17306740	ZBP1;ZBP1;ZBP1;ZBP1;ZBP1;ZBP1;ZBP1;ZBP1	NM_001160419;NM_001160417;NM_030776;NM_001160419;NM_001160418;NM_030776;NM_001160418;NM_001160417	1stExon;1stExon;1stExon;5'UTR;5'UTR;5'UTR;1stExon;5'UTR			-0.818493	1.04972e-05
cg09866743	ARPP-21	NM_016300	5'UTR			-0.819561	9.99053e-06
cg26712428	CALHM1	NM_001001412	TSS200	chr10:105217966-105218287	S_Shore	-0.819679	9.95479e-06
cg00086710	PPM1K	NM_152542	5'UTR	chr4:89204952-89206069	N_Shore	-0.820265	9.70837e-06
cg05055821				chr7:2758004-2758257	S_Shore	-0.820542	9.61823e-06
cg11859594	CYTH1;CYTH1	NM_017456;NM_004762	Body;Body			-0.821405	9.24623e-06
cg19360907	LGALS2	NM_006498	TSS1500			-0.822005	8.98601e-06
cg26216618	RTDR1	NM_014433	Body	chr22:23483997-23484309	N_Shelf	-0.822571	8.76924e-06
cg00275449	ACAP2	NM_012287	Body	chr3:195162891-195164119	N_Shore	-0.822579	8.76924e-06
cg10577216	HIVEP2	NM_006734	5'UTR	chr6:143265719-143268791	N_Shore	-0.823263	8.5654e-06
cg20465954	SOAT2	NM_003578	TSS1500			-0.824965	7.8935e-06
cg08306955	CMAH;CMAH	NR_002174;NR_027626	Body;Body	chr6:25139920-25140246	N_Shore	-0.82559	7.67616e-06
cg02558026	MIR762;BCL7C	NR_031576;NM_004765	TSS1500;Body	chr16:30905549-30905783	N_Shore	-0.825759	7.6467e-06
cg00220721	PRR5L;PRR5L;PRR5L;PRR5L	NM_024841;NM_001160167;NM_001160169;NM_001160168	5'UTR;5'UTR;TSS200;Body			-0.826011	7.58407e-06
cg20301308				chr1:65532161-65533212	S_Shore	-0.826285	7.513e-06
cg07912689	ZBP1;ZBP1;ZBP1;ZBP1;ZBP1;ZBP1;ZBP1;ZBP1	NM_001160419;NM_001160417;NM_030776;NM_001160419;NM_001160418;NM_030776;NM_001160418;NM_001160417	1stExon;1stExon;1stExon;5'UTR;5'UTR;5'UTR;1stExon;5'UTR			-0.827213	7.22513e-06
cg00294109	CRBN	NM_016302	Body	chr3:3221083-3221617	N_Shore	-0.827857	7.01683e-06
cg26899651	SEPT9;SEPT9;SEPT9;SEPT9;SEPT9	NM_001113492;NM_001113493;NM_001113491;NM_006640;NM_001113494	Body;Body;Body;Body;Body			-0.828144	6.9273e-06
cg17583432	PVT1	NR_003367	Body			-0.828589	6.87198e-06
cg21404980	ZC3H3	NM_015117	Body	chr8:144601691-144601895	N_Shelf	-0.829433	6.61852e-06
cg19856897				chr7:142494563-142495248	S_Shore	-0.829702	6.54013e-06
cg04379703	IQSEC1	NM_001134382	Body			-0.829938	6.47447e-06
cg24783510	FCHO1;FCHO1;FCHO1;FCHO1	NM_001161357;NM_001161359;NM_015122;NM_001161358	5'UTR;TSS200;TSS200;5'UTR	chr19:17858371-17858891	S_Shelf	-0.830244	6.38462e-06
cg06442489	ZSCAN18;ZSCAN18	NR_027135;NM_001145542	TSS1500;TSS1500	chr19:58629309-58630241	S_Shore	-0.830613	6.28147e-06
cg04363228	PBX2	NM_002586	Body			-0.831777	5.98432e-06
cg01113488						-0.832106	5.93795e-06
cg08339023	ARHGAP9;ARHGAP9	NM_001080157;NM_032496	TSS1500;TSS200	chr12:57869075-57870182	S_Shelf	-0.832425	5.85533e-06
cg11087049	NIN;NIN;NIN	NM_182946;NM_020921;NM_182944	5'UTR;5'UTR;5'UTR	chr14:51296727-51298477	N_Shore	-0.833863	5.45185e-06
cg20303561	CCDC88C	NM_001080414	Body	chr14:91883361-91883566	N_Shore	-0.834013	5.43726e-06
cg24085039	PWWP2B;PWWP2B	NM_001098637;NM_138499	Body;Body	chr10:134209367-134211056	S_Shore	-0.834442	5.35388e-06
cg13001963						-0.836619	4.7904e-06
cg13299776	HPS3	NM_032383	TSS1500	chr3:148847198-148847968	N_Shore	-0.836717	4.77763e-06
cg06753281	KCNAB2;KCNAB2	NM_003636;NM_172130	5'UTR;5'UTR	chr1:6086244-6086494	S_Shore	-0.836919	4.76482e-06
cg09726198						-0.837448	4.65059e-06
cg03165356				chr2:216877899-216878352	S_Shelf	-0.838206	4.49275e-06
cg10169539	NIN;NIN;NIN	NM_182946;NM_020921;NM_182944	5'UTR;5'UTR;5'UTR	chr14:51296727-51298477	N_Shore	-0.838607	4.41685e-06
cg16300030	HLA-DMB	NM_002118	TSS200			-0.839179	4.31875e-06
cg16512458	TMEM63A	NM_014698	5'UTR	chr1:226069605-226070898	N_Shore	-0.839209	4.31875e-06
cg06242879	PA2G4	NM_006191	TSS1500	chr12:56497868-56499047	N_Shore	-0.839596	4.26102e-06
cg17501395	ZC3H12D	NM_207360	TSS200			-0.84246	3.70592e-06
cg06960794						-0.844678	3.3207e-06
cg00312125	PLAC8;PLAC8;PLAC8	NM_001130716;NM_001130715;NM_016619	5'UTR;5'UTR;5'UTR	chr4:84030630-84031309	N_Shore	-0.845482	3.1948e-06
cg13027206	CCDC88C	NM_001080414	Body			-0.846037	3.10961e-06
cg22888181	ITPRIP	NM_033397	5'UTR			-0.846129	3.10253e-06
cg19233405	ZBTB7B	NM_015872	Body	chr1:154989749-154990234	N_Shore	-0.846357	3.0699e-06
cg04160501	FOXK1	NM_001037165	Body	chr7:4721637-4722779	S_Shore	-0.847008	2.98021e-06
cg13424923						-0.847377	2.9432e-06
cg12604162	KCNAB2;KCNAB2	NM_003636;NM_172130	TSS1500;TSS1500	chr1:6086244-6086494	N_Shore	-0.847571	2.92821e-06
cg00166343	CRLF3	NM_015986	Body	chr17:29151481-29151901	N_Shore	-0.848356	2.85406e-06
cg14289429	FAM78A	NM_033387	Body	chr9:134136212-134136438	S_Shelf	-0.848609	2.8238e-06
cg15189015	RAB37;CD300LF	NM_175738;NM_139018	Body;Body			-0.849969	2.64157e-06
cg14214856						-0.849984	2.64157e-06
cg21041472	HIVEP1	NM_002114	Body			-0.851264	2.45343e-06
cg03679456	MECOM	NM_004991	Body	chr3:169379437-169381056	N_Shore	-0.851788	2.39082e-06
cg18875496	MSI2;MSI2	NM_138962;NM_170721	Body;Body			-0.852057	2.35903e-06
cg23304605	CCDC88C	NM_001080414	Body			-0.852791	2.26807e-06
cg25118631	USP53	NM_019050	Body			-0.852796	2.26807e-06
cg06029308	FLNB;FLNB;FLNB;FLNB	NM_001164319;NM_001164317;NM_001164318;NM_001457	Body;Body;Body;Body	chr3:57994921-57995218	Island	-0.853111	2.23866e-06
cg00411097	TMEM184A;TMEM184A	NM_001097620;NM_001097620	1stExon;5'UTR			-0.853954	2.16893e-06
cg23181573	ATP2A3;ATP2A3;ATP2A3;ATP2A3;ATP2A3;ATP2A3;ATP2A3	NM_174954;NM_174955;NM_174956;NM_174957;NM_174953;NM_174958;NM_005173	Body;Body;Body;Body;Body;Body;Body	chr17:3867059-3868095	N_Shelf	-0.854049	2.16893e-06
cg10714284	HLA-DMB	NM_002118	TSS200			-0.854443	2.12577e-06
cg11733245	IL2RA;IL2RA	NM_000417;NM_000417	1stExon;5'UTR			-0.854689	2.10028e-06
cg02306995	SEMA5B	NM_001031702	Body	chr3:122631722-122632854	S_Shelf	-0.854731	2.10028e-06
cg08943494	PRR5L;PRR5L;PRR5L;PRR5L;PRR5L	NM_024841;NM_001160167;NM_001160169;NM_001160169;NM_001160168	5'UTR;5'UTR;1stExon;5'UTR;Body			-0.856218	1.93145e-06
cg00327947						-0.856652	1.90698e-06
cg14217552	CIZ1;CIZ1	NM_012127;NM_001131015	5'UTR;5'UTR	chr9:130953519-130954251	S_Shore	-0.857211	1.86767e-06
cg21691065						-0.858375	1.74351e-06
cg15668490	HSH2D	NM_032855	5'UTR			-0.85856	1.72912e-06
cg23588384				chr8:144679237-144681851	S_Shelf	-0.859566	1.64364e-06
cg05293365	PSTPIP1	NM_003978	TSS200			-0.861284	1.501e-06
cg05697726	PSMB8;PSMB8	NM_004159;NM_148919	TSS1500;TSS1500	chr6:32811494-32811839	S_Shore	-0.861297	1.501e-06
cg08726900	ANKRD11	NM_013275	5'UTR			-0.86324	1.3474e-06
cg02935904	TTC22;TTC22	NM_017904;NM_001114108	TSS1500;TSS1500	chr1:55266277-55267058	S_Shore	-0.863303	1.34734e-06
cg25174412						-0.863625	1.32351e-06
cg25020550	TG	NM_003235	Body			-0.86488	1.23589e-06
cg14434062						-0.865603	1.20502e-06
cg14967066	IFITM1	NM_003641	1stExon	chr11:315739-316539	N_Shore	-0.865799	1.19493e-06
cg14710984	MGC29506	NM_016459	TSS200	chr5:138727710-138730911	N_Shelf	-0.865969	1.18611e-06
cg07656173	PROM1;PROM1	NM_001145847;NM_001145848	TSS1500;TSS1500	chr4:16084195-16085735	S_Shore	-0.866946	1.1122e-06
cg17898925						-0.867671	1.06621e-06
cg10148280	HPS3	NM_032383	TSS1500	chr3:148847198-148847968	N_Shore	-0.86771	1.06621e-06
cg02657012	PSMB8;PSMB8	NM_004159;NM_148919	TSS1500;TSS1500	chr6:32811494-32811839	S_Shore	-0.867837	1.06621e-06
cg11969813	P4HB	NM_000918	Body	chr17:79818230-79819299	N_Shore	-0.868889	1.01006e-06
cg22828383	NCOR2;NCOR2	NM_006312;NM_001077261	5'UTR;5'UTR	chr12:125002006-125002433	Island	-0.870077	9.40545e-07
cg23707540	CTBP2;CTBP2	NM_001083914;NM_001329	5'UTR;5'UTR	chr10:126839791-126841034	N_Shelf	-0.871621	8.74267e-07
cg00546897	LOC284837	NR_026961	Body			-0.871885	8.66185e-07
cg24165121	NAPB	NM_022080	Body	chr20:23401108-23402294	N_Shelf	-0.873077	8.03983e-07
cg02355868	CBFA2T3	NM_005187	Body	chr16:89033529-89033786	S_Shore	-0.873178	8.03553e-07
cg08537367	ZCCHC14	NM_015144	Body			-0.873445	7.91834e-07
cg06271067	CUL3	NM_003590	Body			-0.874267	7.52584e-07
cg01133215	RUNX2;RUNX2;RUNX2	NM_001015051;NM_001024630;NM_004348	Body;Body;Body			-0.875109	7.21457e-07
cg09072216	SPG20;SPG20;SPG20;SPG20	NM_001142296;NM_001142294;NM_015087;NM_001142295	5'UTR;5'UTR;5'UTR;5'UTR	chr13:36919737-36921004	N_Shore	-0.876309	6.65689e-07
cg17796323	N4BP3	NM_015111	Body			-0.876384	6.6553e-07
cg18082788	ZC3H12D	NM_207360	TSS200			-0.876578	6.59367e-07
cg10020892	BCL9	NM_004326	5'UTR			-0.876694	6.57169e-07
cg09990600	TMEM184A	NM_001097620	TSS200			-0.876713	6.57169e-07
cg00360761				chr2:43398040-43398276	Island	-0.877602	6.30369e-07
cg04275695	ZC3H12D	NM_207360	TSS200			-0.878038	6.12898e-07
cg24296397	BSN	NM_003458	Body	chr3:49690022-49690329	S_Shelf	-0.878256	6.0613e-07
cg01921773	KARS;KARS	NM_005548;NM_001130089	3'UTR;3'UTR			-0.878855	5.818e-07
cg24453118	LRCH1;LRCH1;LRCH1	NM_015116;NM_001164213;NM_001164211	Body;Body;Body			-0.879863	5.47095e-07
cg27239243						-0.879915	5.47095e-07
cg08915038	C1orf89	NM_030907	Body	chr1:16563544-16563799	N_Shore	-0.880296	5.3831e-07
cg27295118						-0.880774	5.21414e-07
cg01577187	NCK2;NCK2	NM_003581;NM_001004722	5'UTR;5'UTR	chr2:106361032-106362218	S_Shore	-0.881991	4.78883e-07
cg18951352	ZC3H12D;ZC3H12D	NM_207360;NM_207360	5'UTR;1stExon			-0.882313	4.72005e-07
cg10655396	HMHA1	NM_012292	Body	chr19:1079682-1081937	N_Shelf	-0.883952	4.2413e-07
cg19241468	PARP14	NM_017554	TSS1500	chr3:122399655-122400190	N_Shore	-0.884634	4.08505e-07
cg04345034						-0.885936	3.71933e-07
cg06417460	CD5	NM_014207	TSS200			-0.887268	3.44023e-07
cg03048432	NIN;NIN;NIN;NIN	NM_182946;NM_020921;NM_016350;NM_182944	5'UTR;5'UTR;TSS1500;5'UTR			-0.88917	3.00817e-07
cg09143713	PLCB4;PLCB4	NM_182797;NM_000933	5'UTR;5'UTR			-0.890396	2.76054e-07
cg24095374	RGS14	NM_006480	3'UTR			-0.890461	2.76054e-07
cg05418487	KCNQ1	NM_000218	Body	chr11:2465171-2465648	S_Shore	-0.891169	2.67773e-07
cg15165154	CXXC5	NM_016463	5'UTR	chr5:139040819-139041028	Island	-0.891195	2.67773e-07
cg06038367	CORO1A	NM_007074	Body	chr16:30194747-30195357	S_Shelf	-0.892372	2.50399e-07
cg13136655	ZC3H12D;ZC3H12D	NM_207360;NM_207360	5'UTR;1stExon			-0.893215	2.37465e-07
cg12812165	NIN;NIN;NIN	NM_182946;NM_020921;NM_182944	5'UTR;5'UTR;5'UTR	chr14:51296727-51298477	Island	-0.893675	2.31907e-07
cg07810039	TGFB2;TGFB2	NM_003238;NM_001135599	Body;Body			-0.894561	2.19273e-07
cg18188010	SPTBN5	NM_016642	TSS1500			-0.895374	2.08684e-07
cg26110991				chr21:45581446-45581746	N_Shelf	-0.897452	1.88992e-07
cg26690511	PLCH1	NM_014996	TSS200			-0.898476	1.7943e-07
cg26754214	FAM89B;FAM89B;FAM89B	NM_152832;NM_001098785;NM_001098784	TSS200;TSS200;TSS200	chr11:65340117-65340483	N_Shore	-0.900301	1.53909e-07
cg08528970						-0.900987	1.46978e-07
cg06652329	IGF1;IGF1;IGF1	NM_001111285;NM_001111283;NM_000618	TSS200;TSS200;TSS200			-0.901541	1.40706e-07
cg19136673	PSMB8;TAP1	NM_004159;NM_000593	TSS1500;3'UTR	chr6:32811494-32811839	S_Shore	-0.901917	1.37045e-07
cg07207669	EFNA1;EFNA1	NM_182685;NM_004428	Body;Body	chr1:155098434-155100451	S_Shore	-0.902403	1.32027e-07
cg11932158	PLCH1	NM_014996	TSS200			-0.903015	1.25619e-07
cg03047995	FITM1	NM_203402	Body	chr14:24601498-24601700	Island	-0.90302	1.25619e-07
cg03050022	RAB27A;RAB27A;RAB27A;RAB27A	NM_183234;NM_183236;NM_004580;NM_183235	5'UTR;5'UTR;5'UTR;5'UTR			-0.90641	9.75987e-08
cg00162064	RNF220	NM_018150	Body			-0.906746	9.63544e-08
cg21374307	SCHIP1	NM_014575	Body			-0.906798	9.63544e-08
cg20033652	NIN;NIN;NIN;NIN	NM_182946;NM_020921;NM_016350;NM_182944	5'UTR;5'UTR;TSS1500;5'UTR			-0.908644	8.50939e-08
cg14188508	ACP5;ACP5;ACP5;ACP5	NM_001611;NM_001111034;NM_001111036;NM_001111035	3'UTR;3'UTR;3'UTR;3'UTR	chr19:11689417-11689768	N_Shelf	-0.909759	7.65817e-08
cg22218709	FOXK1	NM_001037165	Body	chr7:4721637-4722779	S_Shore	-0.909965	7.58963e-08
cg01787084	FBXO31;FBXO31	NR_024568;NM_024735	Body;Body	chr16:87367534-87367851	S_Shelf	-0.910103	7.57685e-08
cg17452301	PWWP2B;PWWP2B	NM_001098637;NM_138499	Body;Body	chr10:134209367-134211056	S_Shore	-0.912271	6.15227e-08
cg04869854	ATPGD1;ATPGD1	NM_020811;NM_001166222	Body;Body	chr11:67188087-67188879	N_Shore	-0.913342	5.69689e-08
cg16949914	IL2RA	NM_000417	TSS200			-0.913903	5.50671e-08
cg13924996	ADRBK1	NM_001619	3'UTR	chr11:67052394-67053110	S_Shore	-0.914045	5.49958e-08
cg13586051	DNASE1L3	NM_004944	TSS200			-0.915224	4.96002e-08
cg02571436						-0.916089	4.66191e-08
cg18623216	PLCH1;PLCH1	NM_014996;NM_014996	5'UTR;1stExon			-0.916587	4.51574e-08
cg22068629	LMNB2	NM_032737	Body	chr19:2444300-2444522	S_Shelf	-0.917893	4.07509e-08
cg16140253	AMPD2;AMPD2;AMPD2	NM_139156;NM_004037;NM_203404	Body;Body;TSS1500	chr1:110162464-110162716	S_Shelf	-0.918016	4.07509e-08
cg08282819	IL21R;IL21R;IL21R	NM_021798;NM_181078;NM_181079	TSS1500;5'UTR;5'UTR			-0.918529	3.91326e-08
cg10249285						-0.918827	3.84461e-08
cg08025954	ADORA2A	NM_000675	TSS200	chr22:24819537-24820810	S_Shelf	-0.919506	3.60941e-08
cg09678939	ZC3H12D;ZC3H12D	NM_207360;NM_207360	5'UTR;1stExon			-0.920443	3.28305e-08
cg14415629				chr11:33037206-33037917	N_Shelf	-0.921279	3.06644e-08
cg21132686						-0.921768	3.06644e-08
cg02743878	DHRS9;DHRS9;DHRS9;DHRS9	NM_001142271;NM_005771;NM_199204;NM_001142270	TSS1500;5'UTR;5'UTR;5'UTR			-0.922998	2.85478e-08
cg02983090	IL21R;IL21R;IL21R	NM_021798;NM_181078;NM_181079	TSS1500;5'UTR;5'UTR			-0.923848	2.63923e-08
cg17779658	C8orf75	NR_026765	TSS1500			-0.924143	2.6013e-08
cg16710042	SLC38A11	NM_173512	Body			-0.924534	2.53321e-08
cg07450210	UBAC2;UBAC2;UBAC2	NM_001144072;NM_177967;NR_026644	Body;Body;Body			-0.92997	1.43184e-08
cg26800893	ATPGD1;ATPGD1	NM_020811;NM_001166222	5'UTR;Body	chr11:67182965-67183393	S_Shore	-0.93007	1.43184e-08
cg21155834						-0.930373	1.43184e-08
cg17950169	TMEM63A	NM_014698	5'UTR	chr1:226069605-226070898	N_Shore	-0.931528	1.29476e-08
cg23062810	CLIP2;CLIP2	NM_032421;NM_003388	5'UTR;5'UTR	chr7:73720746-73720988	Island	-0.932071	1.23714e-08
cg04549583						-0.932546	1.19405e-08
cg03485667	ZNRF1	NM_032268	3'UTR			-0.932977	1.16069e-08
cg25287071	ITPKB	NM_002221	Body			-0.933958	1.08014e-08
cg13641317						-0.934198	1.08014e-08
cg10535320	PSMC5	NM_002805	Body	chr17:61904726-61905184	S_Shelf	-0.936544	8.98895e-09
cg07788865						-0.937525	8.49583e-09
cg13066703	TRAF5;TRAF5;TRAF5	NM_004619;NM_145759;NM_001033910	Body;Body;Body			-0.938277	7.94765e-09
cg06870470	DOCK6	NM_020812	Body	chr19:11319444-11319753	N_Shelf	-0.939226	7.2143e-09
cg07749613						-0.939571	7.2143e-09
cg16356456	CLIP2;CLIP2	NM_032421;NM_003388	5'UTR;5'UTR	chr7:73720746-73720988	Island	-0.940145	6.99574e-09
cg16890093	PSMB8;PSMB8;TAP1	NM_004159;NM_148919;NM_000593	TSS1500;TSS1500;3'UTR	chr6:32811494-32811839	S_Shore	-0.940555	6.97888e-09
cg13100137				chr1:37939723-37940650	N_Shore	-0.944484	4.07165e-09
cg19744173	FBLN7;FBLN7	NM_153214;NM_001128165	Body;Body	chr2:112917110-112917475	N_Shelf	-0.945316	3.86208e-09
cg00442282	RARA	NM_000964	5'UTR	chr17:38472958-38473201	N_Shore	-0.952078	1.2736e-09
cg07408552	ATP6V0A1;ATP6V0A1;ATP6V0A1	NM_005177;NM_001130020;NM_001130021	5'UTR;5'UTR;5'UTR	chr17:40610746-40611032	S_Shore	-0.95412	9.2327e-10
cg20334115	PYCR2	NM_013328	3'UTR	chr1:226111642-226112552	N_Shelf	-0.955427	7.82206e-10
cg07306253	DNAJC17;C15orf62;C15orf62	NM_018163;NM_001130448;NM_001130448	Body;1stExon;5'UTR			-0.957007	6.27328e-10
cg03706951						-0.958366	5.33783e-10
cg08817867						-0.958788	5.33783e-10
cg04685228						-0.960576	5.33783e-10
cg04347477	NCOR2;NCOR2	NM_006312;NM_001077261	5'UTR;5'UTR	chr12:125002006-125002433	Island	-0.963138	4.83486e-10
