# Supplementary material for: The idiopathic preterm delivery methylation profile in umbilical cord blood DNA
Source: BMC Genomics. 2015 Sep 29;16:736. doi: 10.1186/s12864-015-1915-4 (PMC4588235; doi:10.1186/s12864-015-1915-4)
Supplement: Additional file 3: — a. Systematic differences (DMPs) Term vs Preterm. b. Term vs Preterm-wikipathways. (ZIP 99 kb) [file 12864_2015_1915_MOESM3_ESM.zip › Supplementary table 3b-Term vs Preterm wikipathways.xls]

## Sheet: Sheet1
Supplementary table 3b- Term vs Preterm- wikipathways
PathwayName	Number of genes	Gene symbols	Entrez GeneID	Statistics
MAPK Cascade	3	RASA3,MAP2K3,MAPK3	22821 5606 5595	C=30;O=3;E=0.09;R=35.06;rawP=8.69e-05;adjP=0.0010
Signaling Pathways in Glioblastoma	4	ATM,PLCG2,MAP2K3,MAPK3	472 5606 5336 5595	C=84;O=4;E=0.24;R=16.70;rawP=0.0001;adjP=0.0010
Serotonin HTR1 Group and FOS Pathway	3	GNAO1,MAP2K3,MAPK3	2775 5606 5595	C=33;O=3;E=0.09;R=31.88;rawP=0.0001;adjP=0.0010
Myometrial Relaxation and Contraction Pathways	4	CXCR7,SLC8A1,GNG7,PLCG2	57007 5336 2788 6546	C=162;O=4;E=0.46;R=8.66;rawP=0.0012;adjP=0.0046
Calcium Regulation in the Cardiac Cell	4	ANXA6,GNAO1,SLC8A1,GNG7	309 2775 2788 6546	C=151;O=4;E=0.43;R=9.29;rawP=0.0009;adjP=0.0046
TGF beta Signaling Pathway	4	TGFBR1,UBE2I,MAP2K3,SMAD7	7046 7329 5606 4092	C=148;O=4;E=0.42;R=9.48;rawP=0.0009;adjP=0.0046
TSH signaling pathway	3	GNAO1,MAP2K3,MAPK3	2775 5606 5595	C=70;O=3;E=0.20;R=15.03;rawP=0.0011;adjP=0.0046
TGF Beta Signaling Pathway	3	TGFBR1,MAPK3,SMAD7	7046 4092 5595	C=61;O=3;E=0.17;R=17.24;rawP=0.0007;adjP=0.0046
Integrated Pancreatic Cancer Pathway	4	ATM,PDGFA,TGFBR1,MAPK3	5154 472 7046 5595	C=181;O=4;E=0.52;R=7.75;rawP=0.0018;adjP=0.0062
MicroRNAs in cardiomyocyte hypertrophy	3	NRG1,MAP2K3,MAPK3	3084 5606 5595	C=103;O=3;E=0.29;R=10.21;rawP=0.0033;adjP=0.0102
Ovarian Infertility Genes	2	ATM,MLH1	472 4292	C=35;O=2;E=0.10;R=20.04;rawP=0.0045;adjP=0.0127
Corticotropin-releasing hormone	3	GNAO1,PLCG2,MAPK3	2775 5336 5595	C=123;O=3;E=0.35;R=8.55;rawP=0.0053;adjP=0.0137
Synaptic Vesicle Pathway	2	DNM1,AP2A1	1759 160	C=54;O=2;E=0.15;R=12.99;rawP=0.0105;adjP=0.0250
Insulin Signaling	3	MAP2K3,SHC2,MAPK3	25759 5606 5595	C=163;O=3;E=0.46;R=6.45;rawP=0.0115;adjP=0.0255
ErbB signaling pathway	2	NRG1,SHC2	3084 25759	C=68;O=2;E=0.19;R=10.31;rawP=0.0163;adjP=0.0337
