# Supplementary material for: The idiopathic preterm delivery methylation profile in umbilical cord blood DNA
Source: BMC Genomics. 2015 Sep 29;16:736. doi: 10.1186/s12864-015-1915-4 (PMC4588235; doi:10.1186/s12864-015-1915-4)
Supplement: Additional file 3: — a. Systematic differences (DMPs) Term vs Preterm. b. Term vs Preterm-wikipathways. (ZIP 99 kb) [file 12864_2015_1915_MOESM3_ESM.zip › Supplmentary-3a-Systematic differences (DMPs) Term vs Preterm.xlsx]

## Sheet: Synstematic difference PT vs T
Illumina probe ID	UCSC_RefGene_Name	UCSC_RefGene_Accession	UCSC_RefGene_Group	UCSC_CpG_Islands_Name	Relation_to_UCSC_CpG_Island	Phantom	DMR	Enhancer	HMM_Island	Regulatory_Feature_Name	Pearson correlation with gestational age [r]	FDR adjusted p value	Sample PT1	Sample PT2	Sample PT3	Sample PT4	Sample PT5	Sample PT6	Sample PT7	Sample PT8	Sample PT10	Sample PT11	Sample PT12	Sample T1	Sample T2	Sample T3	Sample T5	Sample T6	Sample T7	Sample T8	Sample T9	Sample T10	Sample T11	Sample T12	Average beta value (preterm)	Average beta value(term)	Average beta value difference	Absolute average beta difference	t.test (pvalue)
cg05522042	KIAA0513	NM_014732	3'UTR					NA		16:85124219-85124871	-0.421538	0.0587818	0.740193	0.880915	0.820087	0.768378	0.835754	0.732762	0.820966	0.736611	0.775161	0.83672	0.752551	0.538064	0.756869	0.510852	0.482946	0.494388	0.845429	0.00799144	0.761144	0.489586	0.485815	0.803527	0.790918	0.56151	0.229408	0.229408	0.00473298
cg14159672	PM20D1	NM_152491	1stExon	chr1:205818898-205819191	Island			TRUE	1:204085534-204086007	1:205818815-205819635	0.333992	0.142364	0.271749	0.666556	0.236491	0.138369	0.256113	0.197321	0.150163	0.265156	0.16419	0.152578	0.256228	0.175504	0.216717	0.226601	0.243689	0.600008	0.336276	0.973132	0.224637	0.971927	0.293958	0.662972	0.250447	0.447765	-0.197319	0.197319	0.0669169
cg06161540	UBE2I;UBE2I;UBE2I;UBE2I	NM_194260;NM_194259;NM_003345;NM_194261	5'UTR;5'UTR;5'UTR;5'UTR	chr16:1358729-1360232	S_Shore			TRUE			-0.342249	0.131897	0.953336	0.713154	0.692845	0.596566	0.950288	0.609428	0.671741	0.727754	0.681983	0.954118	0.948578	0.921713	0.676073	0.720715	0.688343	0.359892	0.498974	0.413681	0.709656	0.452171	0.477936	0.666158	0.772708	0.598665	0.174043	0.174043	0.0181679
cg00615835								NA	17:75300145-75300512		0.279394	0.2248	0.958891	0.711871	0.661327	0.964099	0.959304	0.922665	0.92908	0.956407	0.957119	0.688824	0.148721	0.96795	0.969507	0.957372	0.976825	0.960908	0.961001	0.947604	0.977679	0.969701	0.950185	0.952697	0.805301	0.962857	-0.157557	0.157557	0.0491944
cg21414902	AP3D1;AP3D1	NM_001077523;NM_003938	Body;Body	chr19:2131292-2131881	Island			NA			-0.36425	0.107488	0.949701	0.955663	0.951285	0.929817	0.948421	0.918997	0.951518	0.937779	0.930651	0.945022	0.948439	0.45121	0.953883	0.466972	0.447793	0.917329	0.949558	0.905943	0.917962	0.921622	0.915798	0.93285	0.942481	0.798266	0.144216	0.144216	0.0427759
cg22958409								NA	11:68518771-68518977		-0.380956	0.0906175	0.95272	0.838494	0.898919	0.946114	0.949535	0.952869	0.934392	0.939603	0.956746	0.961245	0.956194	0.812639	0.964099	0.795893	0.824172	0.955744	0.943847	0.848261	0.824844	0.193447	0.830526	0.828541	0.935166	0.802001	0.133165	0.133165	0.052357
cg13431688	TGFBR1;TGFBR1	NM_004612;NM_001130916	Body;Body	chr9:101866994-101868297	S_Shore			NA			-0.288515	0.208829	0.948883	0.965698	0.985906	0.960687	0.599352	0.929631	0.971246	0.657622	0.926648	0.928766	0.970157	0.922882	0.882179	0.954317	0.0355423	0.915173	0.919555	0.936099	0.963402	0.0276232	0.915068	0.934065	0.894963	0.764173	0.13079	0.13079	0.275284
cg16704958	DSCR3	NM_006052	Body	chr21:38630052-38630507	S_Shore		DMR	TRUE	21:37551505-37552654	21:38630418-38631099	0.395982	0.0774165	0.26056	0.0395939	0.0407165	0.0466995	0.0138201	0.0512186	0.0806112	0.0689952	0.0419006	0.112023	0.0164882	0.298473	0.183164	0.168968	0.0895467	0.0778613	0.330247	0.257939	0.0330546	0.323791	0.0372053	0.287615	0.0702388	0.189806	-0.119567	0.119567	0.00814848
cg05526015								TRUE	6:170395728-170396210	6:170553340-170553922	0.237413	0.306745	0.876472	0.8857	0.901458	0.857228	0.670492	0.875807	0.79613	0.789759	0.730711	0.663318	0.500163	0.87521	0.837625	0.872189	0.925581	0.860334	0.890616	0.92633	0.947733	0.920498	0.919434	0.862577	0.777022	0.894375	-0.117354	0.117354	0.00722871
cg08072862	CCDC42B	NM_001144872	TSS1500	chr12:113590806-113591304	N_Shelf			NA			0.185976	0.425297	0.906245	0.930828	0.859007	0.937291	0.948797	0.902288	0.657722	0.911757	0.835818	0.203463	0.916889	0.945006	0.953033	0.904919	0.911061	0.944116	0.898022	0.952974	0.961707	0.959973	0.940186	0.911435	0.8191	0.934766	-0.115666	0.115666	0.097989
cg13308392	AVL9	NM_015060	Body					NA			-0.358918	0.113003	0.950525	0.871355	0.888264	0.893329	0.938685	0.84679	0.914439	0.908407	0.900959	0.837703	0.884627	0.808493	0.781631	0.916343	0.86881	0.775689	0.901971	0.360444	0.951961	0.404012	0.910051	0.915814	0.894098	0.781384	0.112715	0.112715	0.0886824
cg01958928	TPD52;TPD52	NM_005079;NM_001025253	Body;Body	chr8:81083320-81084057	N_Shore			NA			0.389169	0.0832572	0.524026	0.942157	0.941283	0.949523	0.552329	0.928999	0.902134	0.945286	0.930188	0.953522	0.579388	0.949128	0.972084	0.929505	0.935876	0.928035	0.926743	0.946003	0.946589	0.955858	0.94593	0.94731	0.831712	0.943915	-0.112202	0.112202	0.0532484
cg23490727				chr17:234438-236162	N_Shelf			TRUE		17:232332-232417	0.355575	0.116548	0.54177	0.53784	0.587629	0.573686	0.0165737	0.644845	0.58548	0.587436	0.458534	0.678136	0.603554	0.542087	0.600844	0.526056	0.550692	0.727739	0.569841	0.724573	0.704509	0.696832	0.679468	0.681133	0.52868	0.636707	-0.108026	0.108026	0.0822365
cg22237653	AMZ1	NM_133463	TSS1500	chr7:2718826-2719124	N_Shore			NA	7:2684939-2685078		0.161518	0.489784	0.764743	0.777756	0.759944	0.803795	0.672011	0.767993	0.6998	0.716421	0.786365	0.191636	0.747667	0.813824	0.789972	0.819461	0.85863	0.774063	0.764212	0.781916	0.845633	0.82335	0.7781	0.785482	0.698921	0.803149	-0.104228	0.104228	0.0628879
cg05302896	C7orf66	NM_001024607	TSS200					NA			0.0199725	0.933862	0.89924	0.538428	0.888645	0.869813	0.951743	0.815231	0.827351	0.875401	0.849608	0.0114028	0.89818	0.906114	0.844107	0.87667	0.942328	0.859645	0.81667	0.831748	0.876648	0.881294	0.885993	0.849476	0.765913	0.870063	-0.10415	0.10415	0.223012
cg16450577	TBCD	NM_005993	Body					NA	17:78399641-78399725		0.161691	0.489663	0.949006	0.986188	0.963325	0.96111	0.0295927	0.965609	0.974586	0.934927	0.94855	0.949219	0.772926	0.952385	0.963155	0.978886	0.9634	0.96523	0.942354	0.976689	0.944536	0.940965	0.969557	0.97001	0.857731	0.960651	-0.102921	0.102921	0.238539
cg04386759								NA	6:170396446-170397034		0.204882	0.378946	0.930191	0.944617	0.975039	0.888082	0.65871	0.961482	0.925761	0.918072	0.866381	0.709342	0.613764	0.944713	0.948798	0.957432	0.966877	0.930111	0.953668	0.974938	0.959741	0.963565	0.959104	0.947822	0.853767	0.955161	-0.101393	0.101393	0.0176341
cg24651908								TRUE	6:170396446-170397034	6:170554463-170554538	0.274743	0.23306	0.69865	0.763327	0.76055	0.788933	0.415384	0.794474	0.693651	0.720881	0.743487	0.589696	0.484596	0.751836	0.719394	0.776335	0.851281	0.70062	0.74522	0.807065	0.834024	0.821637	0.791621	0.768047	0.677603	0.778825	-0.101223	0.101223	0.0222873
cg20419542	DSE;DSE	NM_013352;NM_001080976	Body;Body					TRUE			-0.212946	0.36064	0.555432	0.326559	0.270881	0.451284	0.266329	0.496577	0.358497	0.465494	0.310753	0.605753	0.57094	0.351228	0.272219	0.258768	0.0232384	0.299107	0.618787	0.0124003	0.487238	0.609438	0.265177	0.386946	0.425318	0.325868	0.0994502	0.0994502	0.175983
cg27035997				chr14:70316847-70317240	S_Shelf			NA			-0.291241	0.204272	0.954526	0.948514	0.95409	0.975365	0.96776	0.953967	0.95584	0.943309	0.983583	0.937842	0.945884	0.965825	0.613527	0.945693	0.963767	0.947204	0.960633	0.603286	0.981022	0.582928	0.966083	0.940779	0.956426	0.860977	0.0954487	0.0954487	0.0753539
cg10179330								NA	6:163675057-163675224		0.406439	0.06931	0.861285	0.84576	0.888735	0.893188	0.173898	0.835656	0.813446	0.869898	0.856578	0.892492	0.87874	0.858956	0.895121	0.877095	0.897825	0.898238	0.916439	0.869957	0.938035	0.945299	0.884875	0.875622	0.80088	0.896133	-0.0952532	0.0952532	0.150405
cg07793724	SLC1A7	NM_006671	TSS1500					NA			0.422612	0.0580813	0.513158	0.472761	0.639027	0.617032	0.546799	0.551228	0.600665	0.636937	0.69186	0.365264	0.578968	0.611126	0.650881	0.718707	0.412319	0.597025	0.605617	0.731293	0.780981	0.756216	0.774506	0.617387	0.564882	0.659642	-0.09476	0.09476	0.0382284
cg17280172								TRUE			0.434132	0.0508765	0.721983	0.713086	0.711549	0.677998	0.574715	0.767351	0.72216	0.767001	0.69266	0.605948	0.601626	0.769999	0.857036	0.737579	0.700099	0.782391	0.79129	0.761043	0.790695	0.818174	0.842406	0.732428	0.686916	0.780285	-0.0933694	0.0933694	0.00106419
cg03972135								NA	6:170399901-170400039		0.142502	0.543527	0.904206	0.944384	0.891928	0.922896	0.703029	0.921387	0.879435	0.887037	0.817854	0.703821	0.557161	0.924266	0.899979	0.925382	0.95302	0.889617	0.917435	0.947516	0.941705	0.942491	0.931403	0.881073	0.830285	0.923081	-0.0927953	0.0927953	0.0234911
cg14927855								NA	7:154843947-154844231		0.299965	0.190115	0.775197	0.614924	0.620284	0.580603	0.497532	0.618337	0.532985	0.567146	0.651745	0.544756	0.609274	0.610586	0.88321	0.48987	0.83033	0.608646	0.585861	0.814713	0.61765	0.879849	0.639297	0.659688	0.601162	0.6927	-0.0915378	0.0915378	0.0615745
cg21446171				chr2:242948740-242952837	N_Shore			NA	2:242595454-242595718		0.299956	0.190115	0.95688	0.971717	0.955377	0.928662	0.0740177	0.956344	0.973767	0.976057	0.951454	0.946591	0.965637	0.980231	0.953101	0.959956	0.973623	0.95809	0.974557	0.989243	0.970911	0.963804	0.966846	0.959341	0.877864	0.968155	-0.0902907	0.0902907	0.275631
cg16352443								TRUE			0.254097	0.27295	0.860103	0.884892	0.947193	0.93613	0.935956	0.896235	0.786149	0.879374	0.922297	0.613912	0.633211	0.919079	0.961038	0.917255	0.94413	0.920665	0.902761	0.927606	0.926159	0.972338	0.957807	0.930496	0.845041	0.934485	-0.0894439	0.0894439	0.0229391
cg01385669								TRUE			0.323772	0.155686	0.913491	0.946554	0.891845	0.916574	0.554154	0.898	0.878294	0.896968	0.923103	0.936264	0.564401	0.946803	0.922736	0.917398	0.955326	0.939653	0.923427	0.939959	0.940062	0.952236	0.930519	0.926101	0.847241	0.935838	-0.0885973	0.0885973	0.055188
cg13181019	MPP7	NM_173496	TSS1500					NA			-0.181336	0.437495	0.964183	0.985473	0.968293	0.9232	0.942447	0.966528	0.966817	0.96744	0.971547	0.960032	0.959758	0.962416	0.965438	0.95839	0.012738	0.981628	0.953611	0.966108	0.952427	0.960454	0.960374	0.954069	0.961429	0.875241	0.0861878	0.0861878	0.330551
cg23666378	KIAA0495;KIAA0495	NM_207306;NM_207306	1stExon;5'UTR	chr1:3662963-3664085	Island			TRUE	1:3652754-3653932	1:3662393-3663166	0.324564	0.154683	0.381863	0.356663	0.376499	0.34749	0.452359	0.37056	0.352669	0.361897	0.421147	0.399736	0.361122	0.419399	0.402757	0.425275	0.883394	0.408336	0.465703	0.410375	0.423681	0.394349	0.430862	0.46345	0.380183	0.466144	-0.0859612	0.0859612	0.0614898
cg21489391	GALNT9	NM_001122636	Body	chr12:132859467-132859952	N_Shore			NA	12:131369454-131369980		0.352242	0.12001	0.691154	0.76818	0.785555	0.746842	0.816247	0.729507	0.76062	0.739074	0.771718	0.656885	0.526666	0.842547	0.678332	0.805904	0.847396	0.778182	0.814126	0.837492	0.831951	0.867177	0.86885	0.761828	0.726586	0.812162	-0.0855763	0.0855763	0.00837931
cg27190943								TRUE		10:79965046-79965490	0.205016	0.378906	0.904821	0.944367	0.928465	0.952351	0.935292	0.932627	0.895804	0.949979	0.930433	0.254267	0.956313	0.950284	0.964774	0.933177	0.957913	0.958452	0.962862	0.961818	0.965423	0.963639	0.929364	0.964166	0.871338	0.955625	-0.0842864	0.0842864	0.189735
cg15665941								NA	2:242587729-242587795		0.0405906	0.86279	0.971131	0.948393	0.970755	0.945206	0.930885	0.943849	0.9536	0.934237	0.964434	0.536054	0.572335	0.965117	0.974933	0.9667	0.959882	0.979184	0.970569	0.962664	0.961001	0.961175	0.970386	0.92273	0.879171	0.963122	-0.083951	0.083951	0.101292
cg19039925	GVIN1	NR_003945	TSS1500					NA			0.0430696	0.856057	0.937961	0.968804	0.980584	0.933119	0.639094	0.950934	0.972236	0.974789	0.941362	0.703926	0.626882	0.956505	0.956097	0.976151	0.974672	0.944284	0.961578	0.983633	0.973291	0.958088	0.943654	0.908116	0.875426	0.957824	-0.082398	0.082398	0.0724993
cg05545891	OR8K1	NM_001002907	1stExon					NA			0.254058	0.27295	0.902863	0.918634	0.932183	0.934988	0.533759	0.898432	0.900479	0.926014	0.92819	0.916736	0.574933	0.934653	0.954717	0.930569	0.955776	0.940222	0.930215	0.93255	0.936222	0.922654	0.926098	0.909067	0.851565	0.933886	-0.0823212	0.0823212	0.0806401
cg01471923	SSTR4	NM_001052	TSS1500	chr20:23015716-23016879	N_Shore			NA			0.403528	0.0714541	0.0914939	0.965386	0.96509	0.957906	0.961838	0.94928	0.953398	0.972435	0.951725	0.978126	0.961429	0.976432	0.973706	0.949979	0.987356	0.97589	0.944919	0.961856	0.951801	0.967286	0.958145	0.963604	0.882555	0.964634	-0.0820787	0.0820787	0.312683
cg05956943	PIWIL2;PIWIL2;PIWIL2	NM_018068;NM_001135721;NM_001135721	5'UTR;1stExon;5'UTR	chr8:22132791-22133357	S_Shore			NA			0.116376	0.620308	0.888288	0.922825	0.921489	0.947708	0.468142	0.905003	0.874612	0.913834	0.911414	0.909405	0.50442	0.909297	0.92307	0.902919	0.927363	0.916021	0.920172	0.909574	0.911922	0.899582	0.906739	0.913142	0.833376	0.912709	-0.0793329	0.0793329	0.143973
cg13646545								TRUE			0.161119	0.490557	0.931137	0.887304	0.908298	0.918022	0.518254	0.907427	0.868218	0.899868	0.873783	0.882863	0.54434	0.930925	0.920849	0.89319	0.889235	0.900528	0.910279	0.888649	0.920874	0.934227	0.87993	0.938247	0.830865	0.909721	-0.0788562	0.0788562	0.0982709
cg12863621	NRG1;NRG1;NRG1;NRG1;NRG1;NRG1;NRG1;NRG1;NRG1;NRG1;NRG1;NRG1	NM_013960;NM_001160007;NM_001160004;NM_004495;NM_001160002;NM_013956;NM_013962;NM_001160008;NM_013964;NM_013957;NM_001160005;NM_013958	TSS1500;TSS1500;TSS1500;TSS1500;TSS1500;TSS1500;Body;TSS1500;TSS1500;TSS1500;TSS1500;TSS1500	chr8:32405407-32406901	N_Shore		DMR	NA	8:32524686-32526471	8:32404783-32405398	0.231337	0.318973	0.0607785	0.0559265	0.031067	0.0717484	0.0743088	0.0517932	0.0486891	0.0263739	0.0503495	0.038349	0.0488512	0.047224	0.0459832	0.0681504	0.0644214	0.0553465	0.0552818	0.857347	0.0605246	0.0547006	0.0534183	0.0607394	0.0507486	0.129376	-0.0786274	0.0786274	0.294045
cg16100446								NA			0.0414097	0.86086	0.724733	0.769947	0.732159	0.786164	0.757903	0.702657	0.702007	0.772419	0.732491	0.174004	0.706073	0.773886	0.77577	0.712664	0.75566	0.756654	0.798451	0.765623	0.783806	0.766141	0.775417	0.759421	0.687323	0.765772	-0.0784487	0.0784487	0.150768
cg21195235	KATNAL2	NM_031303	5'UTR	chr18:44526866-44527137	S_Shelf			NA		18:44530093-44530334	0.427904	0.054818	0.276397	0.319816	0.26413	0.248069	0.262785	0.281241	0.302976	0.328455	0.297524	0.327464	0.12395	0.336493	0.299243	0.316411	0.351022	0.345262	0.350226	0.403921	0.358744	0.413441	0.330519	0.385329	0.27571	0.353692	-0.0779821	0.0779821	0.00100085
cg00292636	SGIP1	NM_032291	Body					TRUE			0.0714204	0.762884	0.931259	0.946712	0.942674	0.939967	0.93805	0.929859	0.928631	0.937682	0.963082	0.549907	0.590294	0.972239	0.969498	0.931841	0.95811	0.928041	0.940812	0.954849	0.953676	0.952558	0.944942	0.947271	0.872556	0.950349	-0.0777926	0.0777926	0.102447
cg03321222								NA	6:3019350-3019454		-0.0787139	0.740898	0.968139	0.981216	0.988463	0.99009	0.711224	0.964604	0.985899	0.987944	0.967932	0.642378	0.665682	0.973052	0.97629	0.979127	0.97575	0.973603	0.978528	0.967199	0.966968	0.991035	0.976326	0.945004	0.895779	0.972989	-0.0772098	0.0772098	0.0918003
cg19406113								NA	6:170399901-170400039		0.131072	0.577247	0.893692	0.92495	0.906341	0.900855	0.687732	0.924686	0.887227	0.902905	0.803892	0.749662	0.622425	0.905083	0.901683	0.917434	0.914868	0.906623	0.894154	0.921682	0.920598	0.931303	0.938482	0.895543	0.836761	0.913405	-0.0766441	0.0766441	0.0270114
cg10451940				chr16:1480844-1481045	Island			NA	16:1420846-1421009	16:1480736-1481040	-0.158857	0.496711	0.655199	0.654208	0.580905	0.656602	0.549884	0.630373	0.590306	0.58652	0.598129	0.915986	0.659413	0.556254	0.557442	0.552616	0.610203	0.519221	0.611562	0.518022	0.583372	0.616357	0.552795	0.558133	0.643411	0.566907	0.0765045	0.0765045	0.023954
cg15637912								NA	6:170399027-170399765	6:170557546-170557765	0.131831	0.575334	0.905627	0.90598	0.882533	0.880974	0.668757	0.926791	0.835894	0.899814	0.802801	0.729494	0.623529	0.866225	0.881733	0.902541	0.908786	0.898381	0.881939	0.91296	0.934063	0.919824	0.918825	0.875527	0.823836	0.900073	-0.0762373	0.0762373	0.0285184
cg26180843								NA	6:170399027-170399765		0.115843	0.621535	0.945155	0.930328	0.940385	0.939801	0.725894	0.944271	0.905569	0.931373	0.839218	0.761514	0.654038	0.938623	0.945	0.951514	0.945183	0.930626	0.93646	0.950036	0.925147	0.951621	0.931981	0.945979	0.865231	0.941106	-0.0758748	0.0758748	0.0265038
cg24890640	GRM4	NM_000841	Body					TRUE			0.039461	0.86609	0.907659	0.950722	0.968023	0.943773	0.938704	0.924325	0.917843	0.951002	0.934165	0.209255	0.956934	0.939384	0.947667	0.941958	0.955654	0.943481	0.937105	0.961978	0.962046	0.952474	0.948006	0.943553	0.872946	0.948482	-0.0755366	0.0755366	0.270367
cg22883453								NA	6:170395058-170395528	6:170553340-170553922	0.212146	0.36232	0.798291	0.851146	0.825959	0.79194	0.638543	0.834491	0.78755	0.708744	0.791001	0.671072	0.592776	0.79907	0.774674	0.843965	0.872552	0.820207	0.794737	0.852362	0.839446	0.862485	0.853501	0.801269	0.753774	0.82857	-0.0747958	0.0747958	0.0143549
cg13898384	ZFP106	NM_022473	3'UTR					NA			-0.231447	0.318973	0.94913	0.950811	0.935228	0.951343	0.930119	0.952181	0.970419	0.961658	0.946195	0.955481	0.925334	0.923196	0.945839	0.952313	0.210551	0.950663	0.938799	0.941707	0.938005	0.913916	0.959236	0.93978	0.947991	0.874001	0.0739901	0.0739901	0.279615
cg01429333	C7orf50;C7orf50;C7orf50	NM_001134395;NM_032350;NM_001134396	Body;Body;Body	chr7:1155303-1157445	N_Shelf			NA	7:1118920-1119333		0.240056	0.301359	0.862885	0.868765	0.809616	0.87158	0.159482	0.796591	0.791613	0.863539	0.844773	0.832465	0.837916	0.869014	0.863262	0.853096	0.88631	0.860026	0.840636	0.830996	0.831238	0.869566	0.823594	0.820535	0.776293	0.849843	-0.0735499	0.0735499	0.253959
cg19239278	GATAD2A	NM_017660	5'UTR	chr19:19516021-19517383	N_Shelf			NA			-0.319736	0.161141	0.897204	0.893169	0.917662	0.92987	0.898211	0.87427	0.889077	0.885137	0.894119	0.896182	0.915052	0.878813	0.572909	0.893826	0.552937	0.89686	0.879922	0.871942	0.870641	0.913576	0.866916	0.88477	0.899087	0.825737	0.0733492	0.0733492	0.0795067
cg14994124								TRUE			0.0762835	0.748027	0.882556	0.929147	0.936384	0.947849	0.756531	0.945135	0.873533	0.936715	0.918415	0.585836	0.64978	0.902056	0.920674	0.884236	0.953041	0.936043	0.915585	0.900996	0.923908	0.959274	0.940622	0.931964	0.85108	0.9244	-0.0733197	0.0733197	0.0769174
cg21034324	SLCO4A1	NM_016354	Body	chr20:61289916-61290223	S_Shelf			TRUE			0.266242	0.24898	0.849199	0.839986	0.580936	0.873812	0.853801	0.855128	0.575418	0.853955	0.844664	0.562884	0.866464	0.849094	0.856678	0.858828	0.873328	0.846322	0.846977	0.842667	0.846874	0.837524	0.839272	0.84915	0.777841	0.849701	-0.0718607	0.0718607	0.086695
cg18618674	KIAA0528	NM_014802	Body	chr12:22696780-22697728	N_Shelf			NA			-0.301298	0.188229	0.983537	0.980364	0.970871	0.984077	0.977369	0.985728	0.978622	0.965122	0.970359	0.982466	0.981757	0.977926	0.987499	0.973555	0.963227	0.982327	0.975827	0.581836	0.972144	0.597948	0.990488	0.972155	0.978207	0.906812	0.0713944	0.0713944	0.147268
cg22804805	SLC4A2	NM_003040	Body					TRUE			0.424655	0.0567702	0.288496	0.956037	0.959131	0.945465	0.978783	0.977717	0.970854	0.96964	0.970145	0.962872	0.9437	0.964205	0.978689	0.975491	0.973226	0.981354	0.964863	0.973421	0.97921	0.956218	0.97572	0.955737	0.902076	0.97074	-0.0686632	0.0686632	0.277602
cg12445424	CCDC21;SH3BGRL3	NM_022778;NM_031286	3'UTR;TSS1500	chr1:26606362-26606913	N_Shore			NA			0.313856	0.1695	0.813714	0.890546	0.889239	0.913573	0.915679	0.906948	0.786212	0.900259	0.880653	0.55705	0.888549	0.924691	0.942383	0.867972	0.9384	0.907477	0.924756	0.920808	0.908051	0.916744	0.911658	0.931526	0.849311	0.917679	-0.0683677	0.0683677	0.0472116
cg26466479								TRUE			0.425891	0.0559778	0.830886	0.809666	0.778426	0.838397	0.42722	0.802851	0.764936	0.821739	0.807948	0.775666	0.846607	0.801516	0.876691	0.822017	0.864904	0.862966	0.808826	0.814528	0.854616	0.847273	0.867832	0.833045	0.773122	0.841292	-0.0681701	0.0681701	0.0755907
cg24952640	TEAD4;TEAD4;TEAD4	NM_003213;NM_201441;NM_201443	Body;Body;5'UTR					TRUE			0.259435	0.262342	0.796154	0.836942	0.807254	0.857542	0.863368	0.801925	0.778918	0.866543	0.852507	0.464923	0.836373	0.85492	0.866224	0.834433	0.911749	0.871987	0.858477	0.857805	0.856092	0.897119	0.843981	0.85841	0.796586	0.864654	-0.0680677	0.0680677	0.0660662
cg04493778	HLA-DQA2	NM_020056	Body					NA			0.0609715	0.796982	0.901749	0.933496	0.957133	0.947749	0.912037	0.92981	0.948905	0.965959	0.934071	0.942209	0.300297	0.945211	0.952551	0.944075	0.953675	0.958701	0.971004	0.9386	0.953371	0.972128	0.893383	0.936993	0.879401	0.947245	-0.0678433	0.0678433	0.260089
cg06203952	KRT78	NM_173352	TSS1500					NA			0.00633142	0.979145	0.776982	0.802263	0.792448	0.8495	0.843097	0.784179	0.77558	0.792665	0.79551	0.827829	0.195185	0.821163	0.815062	0.814444	0.825281	0.840459	0.805172	0.81065	0.793589	0.826925	0.818042	0.809794	0.748658	0.816417	-0.0677587	0.0677587	0.240371
cg15085044				chr17:80671111-80671340	N_Shelf			NA	17:78261900-78262047		0.165816	0.478598	0.775293	0.859737	0.840812	0.840328	0.481561	0.800853	0.784442	0.843152	0.824346	0.847745	0.492307	0.842925	0.841861	0.788582	0.861317	0.841414	0.845145	0.855835	0.779155	0.812196	0.827645	0.836101	0.76278	0.830198	-0.0674181	0.0674181	0.12978
cg04770577								NA	7:154653919-154654275		0.0848413	0.720747	0.898355	0.879406	0.929477	0.925024	0.922085	0.893794	0.851842	0.903744	0.911925	0.301686	0.945137	0.907195	0.928763	0.896409	0.940302	0.904946	0.920553	0.933383	0.922125	0.936813	0.898337	0.908109	0.851134	0.917903	-0.0667692	0.0667692	0.244554
cg07258149	SH3RF3	NM_001099289	Body					TRUE			0.25202	0.276543	0.898258	0.910634	0.896859	0.940495	0.950016	0.910543	0.801689	0.930214	0.903222	0.933838	0.513103	0.928454	0.949756	0.899328	0.928741	0.95062	0.949312	0.951252	0.938931	0.953244	0.929039	0.938986	0.871716	0.937969	-0.0662539	0.0662539	0.0973287
cg06203649	SMAD7	NM_005904	3'UTR	chr18:46447718-46448083	N_Shore			TRUE			0.318252	0.163059	0.842764	0.918165	0.873187	0.911161	0.872871	0.890084	0.820226	0.927207	0.911646	0.522815	0.921488	0.920772	0.907803	0.894636	0.924174	0.959494	0.923633	0.916206	0.927165	0.956366	0.914735	0.894388	0.855601	0.921761	-0.0661597	0.0661597	0.0764928
cg17254904								NA	6:170400977-170401095		0.357595	0.114329	0.757926	0.828377	0.813125	0.857286	0.756691	0.879848	0.721491	0.826928	0.811742	0.727698	0.680718	0.826127	0.77811	0.836041	0.911885	0.81521	0.799479	0.900915	0.883226	0.917139	0.850056	0.864636	0.787439	0.852984	-0.0655447	0.0655447	0.0113981
cg24781299	RASA3	NM_007368	Body	chr13:114807632-114807834	Island			NA	13:113825735-113826959		0.253733	0.273407	0.0253393	0.0514889	0.0395106	0.057645	0.0417203	0.0350123	0.0345908	0.0398255	0.0418422	0.0528571	0.0324563	0.0444747	0.0596429	0.0411758	0.68083	0.0445509	0.0431093	0.0710574	0.0477146	0.0384531	0.044242	0.0516083	0.0411171	0.106078	-0.064961	0.064961	0.272898
cg17373649	ERICH1	NM_207332	Body					NA	8:659477-659657		0.22911	0.323822	0.942215	0.944736	0.958031	0.932011	0.300926	0.943441	0.942233	0.902537	0.942159	0.933095	0.918176	0.944374	0.934713	0.938015	0.954738	0.957541	0.949619	0.939799	0.922254	0.937203	0.951213	0.941307	0.878142	0.942798	-0.0646561	0.0646561	0.27797
cg12400921	MPPED1	NM_001044370	Body	chr22:43830899-43831162	Island			NA	22:42160248-42161052		-0.0721553	0.76095	0.967278	0.970175	0.942779	0.962865	0.949407	0.970467	0.945641	0.952456	0.947268	0.965468	0.979072	0.940238	0.944278	0.969808	0.224514	0.966768	0.985181	0.968421	0.958899	0.953156	0.958209	0.976604	0.959352	0.895098	0.0642545	0.0642545	0.350958
cg00525722								TRUE			0.326169	0.152534	0.845715	0.904344	0.916171	0.928482	0.932131	0.886402	0.876151	0.903454	0.943396	0.955731	0.527353	0.948596	0.951782	0.898898	0.950075	0.943893	0.920635	0.938507	0.957356	0.963284	0.928388	0.904056	0.874484	0.936861	-0.0623764	0.0623764	0.103528
cg21205282								NA	6:170395058-170395528		0.210021	0.36699	0.782379	0.855304	0.859875	0.82494	0.687616	0.858509	0.777801	0.78477	0.816165	0.723271	0.60675	0.821678	0.801282	0.848111	0.86946	0.794538	0.813597	0.876408	0.849603	0.880525	0.864164	0.843095	0.779762	0.842042	-0.0622802	0.0622802	0.0248372
cg09855983	CHN2	NM_004067	TSS1500	chr7:29233704-29235046	N_Shore		RDMR	NA			-0.196644	0.397852	0.952534	0.938582	0.956396	0.970166	0.970541	0.924423	0.948334	0.947666	0.968957	0.945377	0.95168	0.927714	0.562104	0.959874	0.660813	0.956908	0.951636	0.956675	0.955575	0.962809	0.94977	0.947208	0.952241	0.890099	0.0621429	0.0621429	0.158052
cg26727231								TRUE			0.204129	0.380548	0.808897	0.798061	0.799224	0.837903	0.827444	0.794545	0.757823	0.796736	0.815991	0.443686	0.841403	0.83502	0.860948	0.840155	0.833751	0.834693	0.838167	0.805111	0.82899	0.846505	0.82714	0.851934	0.774701	0.836583	-0.0618818	0.0618818	0.0847849
cg14595617								NA	2:3083944-3084218		0.201426	0.386503	0.641828	0.975294	0.966508	0.969163	0.962809	0.932063	0.959818	0.958415	0.973343	0.971834	0.598474	0.960325	0.959352	0.972585	0.979515	0.963305	0.950207	0.975775	0.943631	0.959728	0.965675	0.956774	0.900868	0.962443	-0.0615748	0.0615748	0.160253
cg14476852								TRUE			0.216677	0.351835	0.902711	0.917084	0.9365	0.948164	0.936903	0.926563	0.887319	0.940181	0.908543	0.496816	0.928344	0.945546	0.953424	0.911541	0.964642	0.92381	0.941827	0.953518	0.959192	0.968138	0.952278	0.930041	0.884466	0.945814	-0.0613481	0.0613481	0.136142
cg17667294	ACER1	NM_133492	TSS200					NA			0.129389	0.582033	0.815843	0.849516	0.888857	0.876423	0.865211	0.877428	0.826579	0.819917	0.851566	0.837106	0.488431	0.863033	0.87447	0.88604	0.896574	0.867093	0.8789	0.868494	0.871284	0.894999	0.874978	0.867967	0.817898	0.876712	-0.0588142	0.0588142	0.0984431
cg09874643				chr2:239361710-239361957	S_Shore			NA			0.000322808	0.998862	0.986229	0.972065	0.972898	0.988387	0.627082	0.974897	0.984462	0.981012	0.974523	0.978327	0.630358	0.973086	0.98459	0.976392	0.98687	0.976304	0.972347	0.975445	0.965698	0.943025	0.98402	0.971481	0.915476	0.973569	-0.0580928	0.0580928	0.191097
cg09117778							RDMR	TRUE	1:207448063-207448241		0.00902074	0.97038	0.27752	0.450523	0.377805	0.314015	0.351802	0.370742	0.377871	0.352792	0.391865	0.174149	0.0833484	0.363532	0.403489	0.392658	0.417645	0.336491	0.351138	0.366317	0.389257	0.360365	0.358343	0.407733	0.320221	0.376997	-0.0567759	0.0567759	0.100519
cg00387872				chr6:25732692-25732957	N_Shore			NA			-0.418684	0.060708	0.969241	0.979405	0.984177	0.982859	0.977304	0.967044	0.967251	0.962889	0.973286	0.966382	0.966393	0.97785	0.617379	0.960106	0.973507	0.964496	0.966773	0.964672	0.970266	0.770652	0.937407	0.969789	0.972385	0.915718	0.0566668	0.0566668	0.119502
cg27446185	VTCN1	NM_024626	TSS1500					NA			0.237964	0.305758	0.81302	0.825542	0.827529	0.85878	0.86946	0.802214	0.812614	0.858549	0.894518	0.478104	0.882339	0.889817	0.872974	0.853666	0.880147	0.864522	0.866122	0.908119	0.86239	0.850585	0.854775	0.842188	0.811152	0.867755	-0.0566032	0.0566032	0.121905
cg04930816	GNAO1;GNAO1	NM_020988;NM_138736	Body;Body					TRUE		16:56303493-56304628	0.426763	0.0554863	0.822503	0.870784	0.838829	0.912744	0.470373	0.869725	0.833166	0.884119	0.88156	0.906825	0.89998	0.904792	0.941675	0.83433	0.916117	0.881717	0.891578	0.875061	0.900751	0.899364	0.899129	0.868416	0.83551	0.892085	-0.056575	0.056575	0.157546
cg15835058	GLP1R	NM_002062	Body					TRUE			0.199937	0.389697	0.907921	0.919343	0.910401	0.934277	0.917963	0.904182	0.91185	0.930221	0.930715	0.940976	0.498725	0.929012	0.956535	0.924175	0.954557	0.949296	0.956598	0.946643	0.934302	0.938269	0.913897	0.925184	0.882416	0.938952	-0.0565358	0.0565358	0.160543
cg25978025	PFKP	NM_002627	Body					TRUE	10:3157799-3158354		0.245078	0.290629	0.913795	0.906907	0.927344	0.908698	0.924167	0.904928	0.898228	0.935995	0.903817	0.539951	0.954058	0.932047	0.949468	0.941913	0.939895	0.92407	0.948324	0.935589	0.947776	0.951799	0.934049	0.92279	0.883444	0.938884	-0.0554393	0.0554393	0.127264
cg25012649	C8orf42	NM_175075	Body					TRUE			0.0413274	0.86086	0.86916	0.896388	0.911552	0.918101	0.898483	0.893706	0.875543	0.895205	0.898526	0.626457	0.6837	0.899753	0.921014	0.905599	0.916605	0.90749	0.919137	0.90503	0.903293	0.900473	0.885552	0.909665	0.851529	0.906692	-0.0551628	0.0551628	0.0806707
cg10634619	KIAA0495;KIAA0495	NM_207306;NM_207306	1stExon;5'UTR	chr1:3662963-3664085	Island			NA	1:3652754-3653932	1:3663244-3664332	0.234397	0.312777	0.085486	0.0826011	0.0566122	0.0926168	0.090091	0.0911162	0.0725347	0.083151	0.103141	0.095796	0.0806322	0.0705416	0.0935362	0.0871133	0.650352	0.0814134	0.0941098	0.0802095	0.10209	0.0777314	0.0886036	0.11122	0.084889	0.13972	-0.0548311	0.0548311	0.298044
cg16888565								TRUE			0.176726	0.449789	0.862767	0.928403	0.90823	0.922418	0.955817	0.901668	0.898061	0.89043	0.935501	0.929271	0.515707	0.940728	0.963323	0.881834	0.954865	0.926812	0.92434	0.933821	0.916887	0.939411	0.92966	0.93447	0.877116	0.931468	-0.0543525	0.0543525	0.162473
cg04060356							DMR	TRUE		20:52225994-52226656	-0.341073	0.133249	0.624247	0.0447837	0.0324697	0.0271465	0.0441177	0.0342197	0.0385996	0.0486754	0.0395304	0.0447512	0.0450095	0.0390664	0.0350445	0.0258309	0.0434407	0.0365127	0.0419889	0.0469691	0.037169	0.0347705	0.034946	0.0528673	0.09305	0.0389642	0.0540858	0.0540858	0.32146
cg08211145	CACNA2D1	NM_000722	TSS1500	chr7:82072021-82073520	S_Shore		RDMR	TRUE			0.404917	0.0704081	0.867493	0.88914	0.883192	0.921414	0.913921	0.889298	0.840539	0.899423	0.900699	0.920037	0.668221	0.931135	0.918242	0.906004	0.948784	0.918311	0.917528	0.934704	0.903765	0.957758	0.944564	0.905583	0.872125	0.926034	-0.0539092	0.0539092	0.0254319
cg09150006				chr6:158652705-158652946	Island			NA	6:158572694-158573667		-0.249327	0.281995	0.0137374	0.0357864	0.0187943	0.02116	0.560795	0.0181435	0.0202752	0.0203923	0.0247151	0.0252427	0.035912	0.0154411	0.0156657	0.0179939	0.0224899	0.0194006	0.0178306	0.0293555	0.0137462	0.0196451	0.0146166	0.0233627	0.0722685	0.0190498	0.0532187	0.0532187	0.28956
cg04855369	PRDM16;PRDM16	NM_022114;NM_199454	Body;Body	chr1:3155160-3155361	S_Shore			NA	1:3145021-3145314		0.0699319	0.767392	0.925094	0.941298	0.941262	0.96039	0.957015	0.931646	0.923189	0.944325	0.945372	0.447067	0.948233	0.940164	0.967727	0.93767	0.971073	0.946342	0.943396	0.940668	0.957663	0.949054	0.929345	0.956973	0.896808	0.949098	-0.0522894	0.0522894	0.261791
cg07453911	YJEFN3	NM_198537	Body	chr19:19648134-19649390	N_Shelf			NA		19:19645277-19645841	-0.0767613	0.746967	0.765605	0.771278	0.743137	0.780482	0.794602	0.781983	0.74926	0.771101	0.757177	0.768375	0.828416	0.793972	0.41094	0.794084	0.383459	0.774869	0.776268	0.785726	0.824647	0.797684	0.807571	0.79372	0.773765	0.722085	0.0516797	0.0516797	0.305585
cg14659547	RETNLB;RETNLB	NM_032579;NM_032579	5'UTR;1stExon					NA			0.361275	0.110614	0.869104	0.86747	0.871173	0.904734	0.490802	0.873254	0.841299	0.913754	0.863274	0.888536	0.894723	0.890082	0.927896	0.875955	0.912468	0.856156	0.872918	0.914135	0.902432	0.940271	0.865131	0.882772	0.843466	0.894565	-0.0510993	0.0510993	0.179292
cg01666436	FRMD1;FRMD1	NM_001122841;NM_024919	Body;Body	chr6:168473053-168473345	Island			NA	6:168215903-168216170		0.09121	0.700486	0.945112	0.951718	0.959311	0.961098	0.952534	0.904039	0.93238	0.963481	0.95515	0.953369	0.509657	0.962385	0.985361	0.96134	0.961303	0.949692	0.952772	0.94987	0.965306	0.957942	0.955493	0.947169	0.907986	0.958967	-0.0509804	0.0509804	0.220206
cg04259358								NA	10:119580357-119580694	10:119590430-119590813	0.322756	0.156888	0.00735467	0.0109613	0.00740899	0.00793046	0.012741	0.00442152	0.00546988	0.00870272	0.00787137	0.0172955	0.015002	0.00914355	0.0249261	0.0141969	0.535588	0.00549476	0.0113003	0.0152444	0.0118861	0.00668362	0.0158	0.0153663	0.00955994	0.0605118	-0.0509519	0.0509519	0.296681
cg00509968								NA	4:8299220-8299434		-0.411576	0.0655409	0.922975	0.915367	0.941911	0.936382	0.933675	0.910349	0.899125	0.940271	0.911894	0.912666	0.949441	0.90207	0.911696	0.900058	0.604394	0.910806	0.900237	0.916254	0.883498	0.908698	0.881521	0.895234	0.924914	0.874042	0.0508718	0.0508718	0.0802378
cg16253115							CDMR	NA			-0.394859	0.078324	0.945687	0.97671	0.967289	0.962326	0.987481	0.982309	0.977897	0.980959	0.947825	0.965389	0.989281	0.948883	0.958895	0.960281	0.96913	0.952858	0.954745	0.940546	0.967505	0.556108	0.966022	0.955048	0.971196	0.920911	0.0502848	0.0502848	0.187463
cg02435345								TRUE			0.331264	0.145826	0.857274	0.909452	0.937077	0.89206	0.932251	0.934127	0.90592	0.904616	0.901681	0.918208	0.682647	0.915986	0.931337	0.942521	0.95218	0.95748	0.95122	0.953665	0.942515	0.916915	0.924163	0.929962	0.888665	0.937995	-0.0493302	0.0493302	0.0377164
cg20691608	RASA3	NM_007368	Body	chr13:114840918-114841580	S_Shelf			NA	13:113861696-113861786	13:114843430-114843643	0.202869	0.383438	0.695155	0.885173	0.892311	0.892072	0.597646	0.8416	0.901449	0.888429	0.889183	0.904594	0.595659	0.87521	0.682361	0.890622	0.880312	0.877992	0.873536	0.923834	0.885995	0.845475	0.902563	0.879891	0.816661	0.865254	-0.0485927	0.0485927	0.261035
cg14357669	EXOSC6	NM_058219	TSS200	chr16:70284892-70285956	Island			NA	16:68842417-68843457	16:70284836-70286833	-0.00139027	0.99584	0.0259618	0.0199759	0.01607	0.0179154	0.0253656	0.0103251	0.0162445	0.0203607	0.018056	0.535285	0.0155758	0.0181128	0.010428	0.0157067	0.0153549	0.0166361	0.0314555	0.0124071	0.01322	0.0119835	0.0228732	0.0262923	0.0655578	0.0176791	0.0478787	0.0478787	0.32085
cg03796024	PFKP	NM_002627	Body	chr10:3148406-3148625	S_Shelf			NA	10:3141553-3141813		0.0438816	0.85386	0.937351	0.948256	0.928282	0.946968	0.944094	0.938785	0.935442	0.947603	0.943051	0.465117	0.954832	0.933081	0.954329	0.950322	0.951541	0.941324	0.957218	0.944129	0.936369	0.953819	0.946177	0.946374	0.899071	0.946789	-0.0477183	0.0477183	0.28581
cg17273285	USP46;USP46	NM_022832;NM_001134223	Body;Body					TRUE			0.174521	0.455549	0.931491	0.939428	0.953348	0.954803	0.947925	0.949862	0.916314	0.944081	0.955413	0.547842	0.951549	0.954855	0.965759	0.94763	0.942339	0.946452	0.948289	0.961577	0.955968	0.962304	0.968893	0.96083	0.908369	0.9559	-0.047531	0.047531	0.205513
cg08040471	C17orf62;C17orf62;C17orf62	NM_001033046;NM_001100408;NM_001100407	5'UTR;5'UTR;5'UTR	chr17:80408294-80408879	N_Shore			NA		17:80406830-80407943	-0.323283	0.156259	0.126391	0.0602864	0.125402	0.0703777	0.384172	0.0531641	0.132793	0.0442064	0.0417993	0.373228	0.0591424	0.0376796	0.25906	0.0385524	0.362498	0.0337034	0.0531245	0.0126199	0.0233999	0.0300049	0.0404994	0.0581984	0.133724	0.0863037	0.0474202	0.0474202	0.365281
cg00912942	C1orf127;C1orf127	NM_173507;NM_001170754	TSS1500;Body					NA			0.167105	0.475302	0.933341	0.951203	0.953568	0.966916	0.943742	0.943147	0.933238	0.952111	0.957167	0.937771	0.580297	0.968466	0.945845	0.951996	0.960925	0.957431	0.962614	0.975518	0.954575	0.972047	0.952985	0.963737	0.913864	0.960558	-0.0466944	0.0466944	0.180071
cg24409962	JARID2	NM_004973	Body					TRUE			-0.0136735	0.954677	0.958054	0.942001	0.947748	0.956879	0.635155	0.938946	0.928189	0.93661	0.954856	0.913832	0.643006	0.924304	0.925509	0.934842	0.94505	0.916063	0.924013	0.940267	0.939227	0.922763	0.953342	0.940506	0.886843	0.933262	-0.0464192	0.0464192	0.227794
cg13762156	TBCD	NM_005993	Body	chr17:80863327-80863743	S_Shore			NA	17:78457745-78457896		-0.2263	0.329812	0.979771	0.985988	0.98003	0.978325	0.98457	0.982513	0.97035	0.984144	0.983506	0.972347	0.979916	0.975368	0.97235	0.985522	0.494117	0.969056	0.983254	0.974287	0.978463	0.976919	0.98424	0.977771	0.980133	0.933759	0.0463741	0.0463741	0.304643
cg24720446								TRUE		2:64017246-64017400	0.341021	0.133249	0.769607	0.889201	0.910076	0.866387	0.890794	0.868012	0.897152	0.905639	0.863764	0.807271	0.792514	0.90283	0.893578	0.882227	0.899113	0.888538	0.900753	0.968798	0.944118	0.944294	0.896233	0.849828	0.860038	0.906392	-0.046354	0.046354	0.0166529
cg18812386	TRAK1	NM_001042646	3'UTR					NA	3:42240612-42240754		-0.307608	0.178581	0.95344	0.93698	0.93543	0.938056	0.933279	0.929247	0.938159	0.928256	0.939841	0.930935	0.954	0.93553	0.913251	0.947633	0.926331	0.933023	0.908325	0.935356	0.940613	0.526828	0.902681	0.938728	0.937966	0.891663	0.0463023	0.0463023	0.223168
cg01971034				chr1:50798667-50799536	N_Shelf			NA			0.414954	0.0631126	0.854772	0.827741	0.840873	0.860433	0.80313	0.833177	0.858445	0.840233	0.835143	0.816278	0.765487	0.876377	0.835351	0.904054	0.919323	0.884318	0.83225	0.893479	0.890871	0.908672	0.847814	0.850422	0.830519	0.87663	-0.0461108	0.0461108	0.00139467
cg00169897							CDMR	NA		16:89098192-89098955	-0.126508	0.59058	0.033617	0.0223365	0.019611	0.0259278	0.0207444	0.0283304	0.0259628	0.0232155	0.040631	0.0225864	0.446413	0.0195689	0.0229681	0.0172411	0.0203865	0.0179212	0.02124	0.0200635	0.0191323	0.014585	0.0133596	0.0163429	0.0644887	0.0184372	0.0460515	0.0460515	0.242629
cg19084508	ANXA6;ANXA6	NM_001155;NM_004033	5'UTR;5'UTR					TRUE		5:150529786-150530612	-0.074867	0.752279	0.0414736	0.0296183	0.0223694	0.0207922	0.0265045	0.0306564	0.0499073	0.0296222	0.0277685	0.0292698	0.462797	0.0223778	0.0168316	0.0357814	0.0246793	0.0241961	0.0184744	0.0247086	0.0226794	0.0244079	0.0255163	0.0281167	0.0700709	0.0243427	0.0457282	0.0457282	0.259229
cg03024135	SPTB	NM_001024858	Body	chr14:65215813-65216211	S_Shelf			NA			-0.195017	0.401756	0.953969	0.962294	0.953862	0.951874	0.949899	0.961277	0.941735	0.944964	0.955912	0.943965	0.980731	0.96105	0.949491	0.941716	0.520569	0.92547	0.962388	0.951567	0.948032	0.953965	0.942115	0.949163	0.954589	0.909593	0.044996	0.044996	0.264082
cg26221491	C20orf173;C20orf173	NM_001145350;NR_026933	Body;Body					NA			-0.247065	0.286586	0.943168	0.936698	0.940233	0.933646	0.933936	0.930936	0.926585	0.943631	0.941191	0.940461	0.943151	0.927618	0.950168	0.931828	0.536214	0.939104	0.918708	0.921639	0.91225	0.926787	0.923406	0.933298	0.937603	0.89282	0.0447834	0.0447834	0.225837
cg22538483	EXOC2	NM_018303	Body					NA	6:517714-517809		-0.0446594	0.851781	0.965362	0.967097	0.969266	0.964428	0.974284	0.967922	0.965913	0.966401	0.962356	0.956965	0.502974	0.969518	0.970485	0.968378	0.974591	0.964406	0.979855	0.960656	0.973734	0.956825	0.971693	0.961807	0.923906	0.968359	-0.0444528	0.0444528	0.304316
cg02371802	DNASE1	NM_005223	Body					NA	16:3646540-3646717		-0.202468	0.384155	0.89794	0.893177	0.90432	0.917693	0.922454	0.882209	0.901251	0.916456	0.899609	0.907068	0.904911	0.895892	0.917093	0.910992	0.471777	0.900195	0.891719	0.897901	0.897659	0.894277	0.878936	0.903725	0.904281	0.860015	0.0442655	0.0442655	0.270933
cg20117402	HLTF;HLTF	NM_139048;NM_003071	TSS1500;TSS1500	chr3:148803904-148804557	S_Shore			NA	3:150287648-150287985		-0.15606	0.504072	0.926727	0.932393	0.953154	0.954656	0.97957	0.950299	0.955003	0.954749	0.955583	0.938169	0.971931	0.947094	0.95808	0.949964	0.960074	0.959393	0.945591	0.492849	0.936396	0.949948	0.954709	0.955324	0.952021	0.909947	0.0420739	0.0420739	0.328709
cg15544235	HTT	NM_002111	Body	chr4:3076186-3076558	S_Shelf			NA			0.359789	0.112106	0.719949	0.847729	0.848283	0.880563	0.844401	0.833177	0.826362	0.843613	0.839965	0.784414	0.815275	0.837117	0.950354	0.875939	0.854068	0.841874	0.850408	0.904102	0.851107	0.838443	0.862212	0.870661	0.825794	0.866935	-0.0411411	0.0411411	0.0205114
cg24409870	TSPAN9;TSPAN9	NM_001168320;NM_006675	5'UTR;5'UTR	chr12:3186011-3186968	S_Shelf			NA		12:3190350-3190496	0.156775	0.502372	0.901661	0.953553	0.920503	0.924649	0.962707	0.950288	0.949492	0.913669	0.939228	0.944768	0.617108	0.946167	0.939005	0.929118	0.96133	0.950606	0.954518	0.964616	0.94443	0.974699	0.908644	0.954863	0.907057	0.948	-0.0409428	0.0409428	0.188093
cg10938286	CST2	NM_001322	Body					NA			0.12164	0.604527	0.953488	0.960745	0.957628	0.972915	0.970153	0.952794	0.952216	0.977218	0.96894	0.970172	0.586986	0.972363	0.960565	0.964146	0.972335	0.976033	0.964146	0.976548	0.973594	0.972814	0.977593	0.960046	0.929387	0.970017	-0.04063	0.04063	0.251411
cg07179565				chr8:1308107-1308499	S_Shore			NA	8:1295526-1296504		0.318344	0.163055	0.957919	0.963007	0.958779	0.970595	0.568026	0.97194	0.957154	0.971836	0.962135	0.968223	0.969494	0.970719	0.979935	0.973441	0.969455	0.967953	0.976045	0.968784	0.960395	0.971975	0.970571	0.956281	0.92901	0.969596	-0.0405862	0.0405862	0.275414
cg16111073	DNAH10	NM_207437	Body					NA	12:122910133-122910207		0.278226	0.226767	0.964378	0.972496	0.969416	0.972336	0.576676	0.972238	0.968289	0.950099	0.952687	0.962583	0.972466	0.968888	0.972352	0.96409	0.965707	0.97086	0.969038	0.977465	0.967355	0.987814	0.972923	0.96001	0.930333	0.970591	-0.0402581	0.0402581	0.270398
cg13493043								NA	12:126113934-126113957		0.384797	0.0871676	0.611638	0.973534	0.974079	0.973202	0.9651	0.953201	0.960257	0.949612	0.952982	0.94069	0.968904	0.964734	0.985426	0.961297	0.980514	0.958434	0.9722	0.981559	0.960879	0.970493	0.960319	0.969004	0.929382	0.969533	-0.040151	0.040151	0.225116
cg11720054	PANX3	NM_052959	TSS1500					NA			0.0620665	0.793804	0.865682	0.884371	0.883234	0.891097	0.896248	0.868425	0.87295	0.892598	0.893554	0.520022	0.900501	0.877658	0.914937	0.884178	0.910004	0.898246	0.884948	0.897051	0.901782	0.890364	0.87964	0.871129	0.851698	0.891812	-0.040114	0.040114	0.246633
cg24134182	CNOT6	NM_015455	Body					TRUE			0.419483	0.0601862	0.880821	0.914605	0.906266	0.910313	0.90736	0.892507	0.853403	0.89357	0.85747	0.885747	0.878313	0.88935	0.978455	0.898693	0.957745	0.900887	0.933519	0.943595	0.935529	0.95322	0.939257	0.890528	0.889125	0.929162	-0.0400367	0.0400367	0.00159049
cg07140250	KLC1;KLC1;KLC1	NM_182923;NM_001130107;NM_005552	Body;Body;3'UTR					NA	14:103221118-103221184		0.218495	0.347731	0.963776	0.977231	0.967708	0.974595	0.51669	0.969656	0.980581	0.985856	0.975753	0.967792	0.974214	0.963056	0.966293	0.963626	0.976724	0.978113	0.979211	0.990787	0.961641	0.979189	0.958427	0.974713	0.932168	0.97198	-0.0398114	0.0398114	0.351126
cg05869611	GNAT3	NM_001102386	Body					TRUE			0.38403	0.087819	0.861566	0.88391	0.850875	0.874151	0.923757	0.843133	0.833523	0.867658	0.888531	0.87558	0.777615	0.903439	0.919247	0.887346	0.915055	0.899238	0.889004	0.950034	0.899282	0.906593	0.887033	0.86044	0.861845	0.901519	-0.0396739	0.0396739	0.00668566
cg09679939								NA	10:806999-807109		0.333673	0.142677	0.577024	0.964867	0.978255	0.977228	0.969414	0.971392	0.970476	0.983459	0.972377	0.941904	0.965349	0.979053	0.982802	0.965572	0.966567	0.975545	0.979187	0.968884	0.978229	0.973079	0.970964	0.966803	0.933795	0.973335	-0.0395398	0.0395398	0.283392
cg08593676	SHC2	NM_012435	Body	chr19:422147-422629	Island			NA	19:373154-373414		0.354976	0.117078	0.977541	0.958992	0.977741	0.979701	0.612934	0.965151	0.950294	0.972393	0.978126	0.965727	0.976063	0.970362	0.981414	0.976933	0.983941	0.981533	0.977667	0.981099	0.977586	0.98538	0.967396	0.965616	0.937697	0.977175	-0.0394787	0.0394787	0.240836
cg13873029								TRUE			0.35341	0.118723	0.856186	0.848678	0.860868	0.875546	0.908542	0.869346	0.912209	0.852808	0.881591	0.82048	0.856492	0.896282	0.959129	0.900278	0.888513	0.868458	0.893244	0.980918	0.934253	0.914165	0.87358	0.856305	0.867522	0.905921	-0.0383981	0.0383981	0.0130594
cg06872709								NA	16:84669586-84669643		0.0493985	0.835877	0.931918	0.923942	0.93376	0.957261	0.952827	0.941395	0.950607	0.939425	0.941243	0.942821	0.576064	0.937594	0.959505	0.927522	0.95575	0.942026	0.959273	0.941894	0.934679	0.967885	0.938936	0.944386	0.908297	0.946314	-0.0380172	0.0380172	0.270708
cg10347246	MAP2K3;MAP2K3	NM_145109;NM_002756	Body;TSS1500					NA			-0.293722	0.200197	0.936823	0.92979	0.936541	0.931435	0.935698	0.932573	0.932699	0.936294	0.93904	0.942874	0.928689	0.930363	0.934206	0.917532	0.91815	0.923345	0.918922	0.604024	0.932111	0.934763	0.934374	0.916609	0.934769	0.896764	0.0380053	0.0380053	0.21065
cg14218747								NA			0.226695	0.329153	0.934015	0.914927	0.929962	0.935952	0.756693	0.911701	0.913539	0.935693	0.916383	0.777133	0.910851	0.933348	0.927888	0.929196	0.934179	0.939285	0.927081	0.935042	0.924347	0.929193	0.951807	0.922584	0.894259	0.932177	-0.0379185	0.0379185	0.065015
cg02969202				chr17:77721246-77722497	N_Shelf			NA			0.0971045	0.681956	0.950608	0.965075	0.960981	0.946125	0.957206	0.950951	0.945377	0.94634	0.95184	0.635649	0.954474	0.968984	0.960547	0.960307	0.970048	0.943864	0.968547	0.974756	0.950977	0.963717	0.959403	0.956837	0.924057	0.961635	-0.0375783	0.0375783	0.21024
cg11851429	CYB561D1;CYB561D1;CYB561D1;CYB561D1;CYB561D1	NM_001134404;NM_001134402;NM_182580;NM_001134403;NM_001134400	Body;Body;Body;Body;Body	chr1:110036545-110036943	S_Shore			NA		1:110036352-110037147	-0.410171	0.0665047	0.410508	0.00767518	0.00639245	0.0123712	0.0136443	0.00759034	0.0103366	0.0119439	0.0105538	0.00521084	0.00844699	0.00799817	0.0102658	0.00280482	0.0103768	0.00847256	0.0100262	0.00754388	0.00817574	0.00721625	0.00817604	0.0109841	0.0458794	0.0083673	0.0375121	0.0375121	0.31606
cg14577066	ZFP161;ZFP161;ZFP161	NR_026569;NM_003409;NM_001143823	Body;3'UTR;3'UTR					NA			0.20063	0.388229	0.954884	0.957923	0.952514	0.958219	0.97317	0.954471	0.941682	0.937633	0.96181	0.966834	0.654593	0.953527	0.977564	0.944675	0.972029	0.956148	0.97357	0.981574	0.982755	0.941114	0.977627	0.963489	0.928521	0.965825	-0.0373037	0.0373037	0.196582
cg16187528	TSPAN10	NM_031945	TSS200					TRUE			-0.23327	0.315078	0.973024	0.965486	0.989246	0.974818	0.984019	0.978503	0.9778	0.974976	0.97761	0.964328	0.986089	0.958613	0.976502	0.974638	0.960496	0.982014	0.977857	0.600148	0.977693	0.975491	0.974044	0.982337	0.9769	0.939985	0.0369149	0.0369149	0.29248
cg24485354								NA	1:46570209-46570439		-0.299419	0.190842	0.926312	0.953143	0.926669	0.934751	0.941355	0.928434	0.941966	0.881928	0.9138	0.90211	0.973007	0.937816	0.911331	0.935495	0.653487	0.922053	0.925609	0.930143	0.895793	0.884939	0.887725	0.933169	0.929407	0.892506	0.0369013	0.0369013	0.166268
cg15491134	SLC8A1;SLC8A1;SLC8A1;SLC8A1	NM_001112801;NM_001112802;NM_021097;NM_001112800	Body;Body;Body;Body					TRUE			0.355513	0.116548	0.860348	0.900149	0.907545	0.918072	0.863007	0.830825	0.90118	0.897801	0.901614	0.840108	0.860644	0.851068	0.912194	0.897279	0.983784	0.908268	0.924432	0.917769	0.950734	0.924672	0.915852	0.899228	0.880118	0.916844	-0.036726	0.036726	0.0126367
cg24847937	CARS2	NM_024537	Body	chr13:111294675-111294900	Island			NA	13:110092677-110093332		0.374159	0.0972309	0.888184	0.916948	0.922325	0.937383	0.948447	0.904984	0.875106	0.931498	0.90116	0.812804	0.914254	0.923463	0.961872	0.919758	0.960235	0.941561	0.951909	0.933508	0.945121	0.960505	0.932979	0.919148	0.904827	0.940915	-0.0360881	0.0360881	0.00803724
cg03960654	CLCN7;CLCN7	NM_001287;NM_001114331	Body;Body	chr16:1502628-1502858	N_Shore			NA	16:1441742-1442496		-0.206158	0.376327	0.981235	0.982323	0.977938	0.980358	0.984621	0.977069	0.979759	0.987289	0.986086	0.981498	0.969605	0.974979	0.979278	0.979309	0.623439	0.980911	0.986982	0.975917	0.980969	0.976933	0.979094	0.97801	0.980707	0.946893	0.0338145	0.0338145	0.308992
cg17016559	ATXN10;ATXN10	NM_013236;NM_001167621	TSS200;TSS200	chr22:46067451-46068490	Island			NA	22:44446116-44447137	22:46066949-46068812	0.368998	0.102527	0.0623116	0.0715738	0.0302357	0.0688389	0.04	0.0281094	0.049139	0.0562771	0.0848256	0.010645	0.0424136	0.0822086	0.119854	0.0720426	0.0739496	0.0724891	0.0574018	0.0863747	0.0768161	0.12327	0.0866927	0.0576451	0.0494881	0.0826132	-0.033125	0.033125	0.00190109
cg21546532								TRUE			0.417513	0.0614494	0.910142	0.896552	0.860449	0.887754	0.85699	0.883667	0.869626	0.856837	0.869399	0.838708	0.906873	0.894683	0.958262	0.873371	0.920225	0.885833	0.883136	0.9145	0.928414	0.926333	0.907759	0.907114	0.876091	0.909057	-0.0329667	0.0329667	0.0037655
cg06487098	PLCG2	NM_002661	Body					NA	16:80482458-80482697	16:81923918-81925235	0.35358	0.118621	0.630386	0.975358	0.968677	0.976104	0.990128	0.971781	0.972405	0.976674	0.981305	0.976758	0.972883	0.984567	0.97753	0.980971	0.98675	0.981938	0.974252	0.974754	0.970602	0.974996	0.971417	0.972203	0.944769	0.977271	-0.0325019	0.0325019	0.314909
cg15648026	ELMOD1;ELMOD1;LOC643923	NM_018712;NM_001130037;NR_028328	TSS200;TSS200;TSS1500	chr11:107461743-107462648	Island		DMR	NA	11:106966405-106968152		0.0165519	0.945229	0.0442556	0.0322731	0.0246328	0.032851	0.0307621	0.0269004	0.0346595	0.0223148	0.015353	1e-06	0.0330063	0.0457174	0.0509523	0.267843	0.0331633	0.0372697	0.0400474	0.019305	0.0403829	0.0360792	0.043893	0.0386418	0.0270009	0.0593905	-0.0323896	0.0323896	0.14362
cg14185547	BOP1	NM_015201	Body	chr8:145498785-145499042	N_Shore			TRUE	8:145467804-145468608		0.170469	0.466522	0.893783	0.911288	0.932248	0.958221	0.949666	0.920759	0.938185	0.927044	0.951788	0.682566	0.926281	0.92951	0.965611	0.933333	0.985442	0.910858	0.906192	0.93688	0.961203	0.937303	0.966996	0.912255	0.908348	0.940508	-0.0321593	0.0321593	0.205384
cg16002799	TNNI3	NM_000363	TSS1500	chr19:55667532-55668465	S_Shore			NA			-0.121896	0.604176	0.925911	0.949796	0.922365	0.891851	0.988046	0.835703	0.924875	0.912187	0.925054	0.991187	0.996555	0.923406	0.870098	0.941801	0.942051	0.915092	0.882649	0.862246	0.912151	0.901854	0.872132	0.886765	0.933048	0.900932	0.0321167	0.0321167	0.0686067
cg27627854	ATM;ATM	NM_000051;NM_138292	Body;1stExon					NA			0.212024	0.362336	0.864161	0.881946	0.932142	0.815996	0.849483	0.927155	0.92457	0.902354	0.873776	0.866856	0.837148	0.93186	0.885812	0.922262	0.994108	0.879493	0.890076	0.921778	0.886068	0.87564	0.922267	0.91604	0.879599	0.911401	-0.0318017	0.0318017	0.0535312
cg05709196	PUM2	NM_015317	3'UTR					NA			-0.252428	0.275909	0.984274	0.980591	0.98213	0.978493	0.985736	0.981149	0.978433	0.963604	0.973943	0.963175	0.98719	0.980833	0.978762	0.969497	0.973784	0.977833	0.983847	0.639527	0.986685	0.958328	0.976966	0.983958	0.978065	0.946365	0.0316998	0.0316998	0.316791
cg07689001	MUC6	NM_005961	Body	chr11:1024003-1024492	N_Shore			NA	11:1013485-1013642		0.16292	0.486507	0.925127	0.939785	0.948202	0.949323	0.95064	0.941433	0.928294	0.934988	0.930588	0.957391	0.715686	0.943121	0.953538	0.945098	0.957623	0.941937	0.944957	0.953801	0.964241	0.959601	0.948374	0.944266	0.920132	0.950596	-0.0304637	0.0304637	0.15858
cg00223767	UVRAG	NM_003369	Body					TRUE			0.408109	0.0680498	0.818927	0.939536	0.955722	0.938322	0.922289	0.950337	0.96263	0.935157	0.878165	0.904568	0.961569	0.955408	0.955946	0.949309	0.93807	0.948609	0.939813	0.985074	0.975571	0.958134	0.977704	0.918238	0.924293	0.954716	-0.030423	0.030423	0.0459951
cg13916961	PDGFA;PDGFA	NM_002607;NM_033023	Body;Body	chr7:550450-550681	S_Shore			TRUE	7:518064-519109		0.426463	0.0556403	0.956221	0.956037	0.963524	0.961018	0.729766	0.948737	0.96145	0.954328	0.951674	0.957057	0.964289	0.973452	0.976478	0.954266	0.944443	0.963919	0.973101	0.9685	0.973324	0.969301	0.966433	0.971555	0.936737	0.966798	-0.0300609	0.0300609	0.166747
cg02309655	GNG7	NM_052847	5'UTR	chr19:2588375-2588590	S_Shore			NA			0.344645	0.129085	0.937146	0.956509	0.969895	0.941763	0.955334	0.930143	0.940779	0.958129	0.941611	0.958751	0.806517	0.960228	0.969106	0.945897	0.968296	0.956841	0.959158	0.974571	0.97461	0.980271	0.964855	0.967132	0.936052	0.965542	-0.0294896	0.0294896	0.0443372
cg02504229				chr1:9555379-9555652	Island			NA		1:9553706-9555833	0.313601	0.169749	0.0353984	0.0470402	0.0284767	0.0350085	0.0294391	0.0306845	0.0319183	0.0393162	0.0400881	0.0350111	0.0325904	0.0323894	0.0417682	0.0463878	0.0389393	0.0409023	0.0470026	0.0317815	0.035987	0.30993	0.0351183	0.0471784	0.0349974	0.0643077	-0.0293103	0.0293103	0.248798
cg18088931				chr3:141378718-141379234	S_Shelf			NA			0.423523	0.0574991	0.870517	0.895489	0.881329	0.908114	0.870079	0.884337	0.873491	0.872227	0.886092	0.88689	0.875001	0.908613	0.953153	0.863562	0.922751	0.91529	0.898328	0.920447	0.873222	0.961312	0.892063	0.900892	0.882142	0.909967	-0.0278245	0.0278245	0.00920145
cg15106294				chr6:36628586-36628997	N_Shelf			NA			0.38189	0.08979	0.85617	0.867212	0.874599	0.893306	0.90973	0.834902	0.895739	0.900981	0.89344	0.844976	0.870154	0.86735	0.925169	0.896363	0.960492	0.906696	0.900808	0.917416	0.879363	0.903226	0.895917	0.888798	0.876473	0.903782	-0.0273081	0.0273081	0.0168028
cg08858201	DNM1;DNM1	NM_004408;NM_001005336	Body;Body	chr9:131012454-131013429	Island			NA	9:130052149-130053250	9:131012031-131013695	0.304247	0.183618	0.0237134	0.0242441	0.019922	0.0297493	0.0255125	0.0222096	0.0174717	0.0402411	0.0259362	0.0258153	0.0219704	0.0194953	0.0351092	0.0240859	0.0328484	0.0276119	0.0312852	0.0321701	0.0268447	0.292695	0.0207008	0.0313787	0.0251623	0.0522023	-0.02704	0.02704	0.276412
cg03495237								TRUE			0.28393	0.216762	0.834676	0.87939	0.904471	0.902423	0.889066	0.873949	0.879463	0.907714	0.89625	0.894616	0.806509	0.921433	0.92901	0.912586	0.945123	0.890399	0.868506	0.857165	0.915003	0.910552	0.908229	0.878755	0.878957	0.903342	-0.0243849	0.0243849	0.0642985
cg10917293	EFCAB4B;EFCAB4B;EFCAB4B	NM_001144959;NM_032680;NM_001144958	5'UTR;5'UTR;5'UTR					TRUE			0.41805	0.0611131	0.904227	0.907441	0.917749	0.901513	0.946171	0.878727	0.879067	0.941217	0.937295	0.915693	0.90164	0.90472	0.975871	0.914575	0.962643	0.904702	0.901277	0.906662	0.947175	0.984323	0.948785	0.940966	0.911886	0.935609	-0.0237234	0.0237234	0.0529359
ch.12.74378365R								NA			0.413015	0.0645066	0.00294262	0.00456655	0.00216039	0.00978748	0.00900863	0.00956795	0.00303948	0.0112266	0.010095	0.0127278	0.00234758	0.0034315	0.00736524	0.00603223	0.0154944	0.00780232	0.00613263	0.225521	0.00670572	0.00842407	0.0124358	0.0199605	0.00704274	0.0290278	-0.0219851	0.0219851	0.278598
cg19510384	JAKMIP3	NM_001105521	Body					NA	10:133830242-133830350		0.0878052	0.711336	0.931162	0.932013	0.946215	0.950233	0.939944	0.944231	0.943299	0.947376	0.945363	0.945705	0.773857	0.943563	0.958708	0.945753	0.944768	0.940571	0.936751	0.959399	0.95242	0.9565	0.943111	0.934618	0.927218	0.946924	-0.0197058	0.0197058	0.222787
cg25840824	PMEPA1;PMEPA1;PMEPA1;PMEPA1	NM_199171;NM_199170;NM_199169;NM_020182	5'UTR;5'UTR;Body;Body				CDMR	NA			0.400847	0.0734897	0.938678	0.937863	0.922722	0.957534	0.960168	0.928106	0.922801	0.961204	0.948143	0.924508	0.940412	0.94675	0.973807	0.968844	0.98116	0.930716	0.947962	0.95201	0.960424	0.987944	0.944808	0.947923	0.940194	0.958395	-0.0182009	0.0182009	0.0163248
cg12494332	WTIP	NM_001080436	Body	chr19:34988748-34988951	N_Shore			NA			-0.124329	0.596967	0.91686	0.927197	0.938562	0.946491	0.953132	0.939104	0.949287	0.944152	0.94834	0.935327	0.979528	0.938538	0.883588	0.945982	0.882783	0.931009	0.93988	0.941846	0.930665	0.937344	0.9286	0.930289	0.943453	0.926411	0.0170415	0.0170415	0.0509506
cg20181079	OR4D11	NM_001004706	TSS1500					NA			0.410843	0.0660452	0.952156	0.947006	0.970234	0.969256	0.964194	0.941674	0.945882	0.964793	0.947093	0.937524	0.951586	0.968371	0.971687	0.962821	0.986273	0.958299	0.965177	0.976702	0.983633	0.977718	0.982068	0.941849	0.953763	0.970418	-0.0166547	0.0166547	0.00472053
cg25212762	MLH1;MLH1;MLH1;MLH1	NM_001167618;NM_000249;NM_001167619;NM_001167617	5'UTR;Body;5'UTR;Body					NA			0.365712	0.105977	0.949199	0.967418	0.925084	0.954786	0.969341	0.952732	0.958304	0.949824	0.965141	0.95301	0.940582	0.963746	0.991369	0.980035	0.967843	0.95255	0.966614	0.996709	0.968063	0.959113	0.96448	0.954222	0.95322	0.969522	-0.016302	0.016302	0.0102642
cg13633854	DNHD1;DNHD1	NM_173589;NM_144666	Body;Body					NA			0.403474	0.0714541	0.932654	0.943475	0.967425	0.955053	0.961018	0.949579	0.95081	0.955785	0.955104	0.928333	0.956633	0.952634	0.972805	0.970843	0.993775	0.942852	0.964654	0.967935	0.961955	0.96238	0.968188	0.972899	0.950534	0.966447	-0.0159136	0.0159136	0.00640194
cg11409659	SLC6A15;SLC6A15;SLC6A15	NM_001146335;NM_018057;NM_182767	5'UTR;5'UTR;5'UTR	chr12:85305663-85305876	Island		CDMR	NA	12:83829201-83831074		-0.377786	0.0936538	0.0263944	0.0288179	0.038693	0.0551378	0.0554481	0.031556	0.0355339	0.0448865	0.0459003	0.0666667	0.0482684	0.0511777	0.050495	0.0249688	0.0201564	0.0208497	0.0254777	0.0329888	0.0163996	0.00759759	0.0214995	0.0306798	0.0433912	0.027481	0.0159102	0.0159102	0.00942789
cg23094648	ZMYM6	NM_007167	Body	chr1:35497121-35497587	N_Shelf			NA			0.405335	0.0701316	0.952691	0.95429	0.978173	0.946726	0.967025	0.959418	0.972936	0.950913	0.960159	0.945162	0.940612	0.959338	0.966107	0.964841	0.988026	0.97282	0.968167	0.984896	0.978879	0.976163	0.981706	0.960029	0.957101	0.972816	-0.0157153	0.0157153	0.00296256
cg02483043	INPP5A	NM_005539	Body	chr10:134535957-134536237	S_Shore			TRUE	10:134386462-134387393		0.304895	0.182731	0.971239	0.944747	0.964109	0.949074	0.919583	0.955794	0.951538	0.954263	0.958711	0.943634	0.925822	0.968908	0.951296	0.972484	0.973064	0.960128	0.943954	0.972057	0.966	0.987402	0.975036	0.935208	0.948956	0.96414	-0.015184	0.015184	0.0303768
cg12463851	CXCR7	NM_020311	TSS1500	chr2:237476311-237477263	Island		DMR	NA	2:237141073-237142002	2:237476347-237477648	0.342788	0.13132	0.0358249	0.0448982	0.0347009	0.0264863	0.0303771	0.0416169	0.0397878	0.0357786	0.0338135	0.0497487	0.0186714	0.0363853	0.0390331	0.0419872	0.113856	0.0381182	0.0457189	0.0345124	0.0533375	0.0538862	0.055774	0.0409697	0.0356095	0.0503253	-0.0147158	0.0147158	0.0548571
cg22410316								TRUE			0.357987	0.113974	0.947586	0.931121	0.955653	0.951579	0.945583	0.950531	0.963977	0.949311	0.953006	0.921138	0.94134	0.953259	0.970249	0.948338	0.987488	0.953126	0.964498	0.95359	0.956488	0.951651	0.966259	0.963787	0.946439	0.960794	-0.0143553	0.0143553	0.00857742
cg05508315	LOC100129550	NR_024618	TSS200					NA			0.402049	0.0725579	0.934937	0.960944	0.961402	0.94291	0.940665	0.949078	0.950769	0.953659	0.95564	0.944644	0.94204	0.958937	0.95084	0.938344	0.968042	0.955307	0.968788	0.993857	0.961699	0.97204	0.967312	0.959426	0.94879	0.963145	-0.0143546	0.0143546	0.0088391
cg11553618								NA	4:186142002-186142088	4:185904969-185905509	-0.309091	0.176548	0.026694	0.0337947	0.0450557	0.0454545	0.0370162	0.0374675	0.0423099	0.0215643	0.0466368	0.0337106	0.05101	0.0258552	0.0130234	0.0328978	0.0256345	0.0153169	0.0418334	0.0279866	0.0305079	0.000291545	0.0276611	0.0351187	0.0382467	0.0251025	0.0131443	0.0131443	0.00746532
cg01555052								TRUE			0.390285	0.0823143	0.958342	0.966722	0.974106	0.96564	0.969357	0.959964	0.967378	0.979322	0.955994	0.949999	0.950452	0.973596	0.986075	0.971531	0.981098	0.973365	0.980437	0.984401	0.968808	0.979264	0.967584	0.974398	0.963389	0.976414	-0.0130253	0.0130253	0.000999691
cg18861827	GOLGB1	NM_004487	TSS1500	chr3:121468092-121468578	S_Shore			NA		3:121467886-121469337	0.416065	0.062401	0.00010951	0.0240068	0.0675672	0.0281298	0.0295693	0.0238086	0.0260846	0.0363148	0.0296953	0.0420995	0.0403381	0.0389127	0.0553415	0.0325405	0.0223287	0.0206674	0.0562045	0.0592612	0.0311974	0.0851096	0.0135504	0.0611683	0.0316112	0.0432984	-0.0116872	0.0116872	0.170008
cg02342892	OR2H1	NM_030883	3'UTR					NA			0.220468	0.343282	0.96002	0.961716	0.962993	0.960258	0.955593	0.953491	0.951042	0.961498	0.946796	0.942243	0.944623	0.957735	0.991126	0.965414	0.979809	0.954043	0.949916	0.975361	0.972111	0.947898	0.964625	0.962123	0.95457	0.965469	-0.0108989	0.0108989	0.027677
cg08966293	MAPK3;MAPK3;MAPK3	NM_001040056;NM_001109891;NM_002746	TSS1500;TSS1500;TSS1500	chr16:30134220-30134488	S_Shore			NA		16:30134189-30135052	-0.400653	0.0735887	0.0425975	0.0504824	0.040666	0.0254203	0.0341296	0.0465114	0.0494165	0.0338769	0.0367348	0.0483415	0.0361697	0.0315567	0.00916531	0.0368437	0.0259576	0.0322367	0.035206	0.0240941	0.0309642	0.0345187	0.0296985	0.0364851	0.0403951	0.0297024	0.0106927	0.0106927	0.00486317
cg02603140	WAC;WAC;WAC	NM_100486;NM_016628;NR_024557	Body;Body;Body					NA			0.329337	0.148354	0.97141	0.935724	0.981058	0.980303	0.990778	0.955922	0.975561	0.973979	0.971222	0.98322	0.984078	0.983838	0.986028	0.97119	0.999756	0.972326	0.977244	0.986771	0.987417	0.98283	0.990604	0.976003	0.973023	0.983091	-0.0100683	0.0100683	0.0712979
cg16657149								TRUE			0.351224	0.121125	0.97147	0.964724	0.979329	0.970898	0.968382	0.977977	0.965484	0.972305	0.961709	0.964017	0.975365	0.981142	0.990726	0.978042	0.991682	0.972461	0.966515	0.997824	0.983911	0.975909	0.966675	0.976688	0.970151	0.980143	-0.00999217	0.00999217	0.0104625
cg11943839	SMARCC1	NM_003074	Body					TRUE			0.42707	0.055328	0.959674	0.959373	0.974368	0.957225	0.977149	0.95825	0.969247	0.976832	0.97293	0.952551	0.976858	0.978944	0.985693	0.977307	0.986572	0.964486	0.964581	0.976967	0.974181	0.989869	0.968563	0.969029	0.966769	0.976017	-0.00924854	0.00924854	0.0274586
cg09051663	PXDNL	NM_144651	Body	chr8:52321162-52322221	N_Shore			NA	8:52483326-52483512		0.36054	0.111349	0.964495	0.958335	0.970703	0.961818	0.97976	0.948572	0.959949	0.965977	0.966291	0.955837	0.971178	0.965828	0.983896	0.972133	0.982059	0.963713	0.958115	0.985276	0.972994	0.97899	0.972565	0.958625	0.963902	0.972199	-0.00829792	0.00829792	0.0451773
cg20338426	ME3;ME3;ME3	NM_006680;NM_001161586;NM_001014811	Body;Body;Body					TRUE			0.167448	0.474694	0.954997	0.967482	0.973959	0.969758	0.976412	0.97712	0.962801	0.954737	0.966227	0.966071	0.940729	0.971082	0.991698	0.971075	0.987924	0.969063	0.97214	0.964657	0.960308	0.98192	0.96052	0.965579	0.964572	0.972361	-0.00778854	0.00778854	0.103911
cg20814095	CHRNE;C17orf107;C17orf107	NM_000080;NM_001145536;NM_001145536	Body;5'UTR;1stExon	chr17:4802265-4805402	Island		DMR	TRUE	17:4742801-4746282	17:4802341-4803767	-0.396593	0.0769557	0.0261408	0.0254522	0.0244852	0.0220437	0.0304382	0.0143805	0.0240409	0.0258236	0.0184964	0.0191934	0.0297284	0.00923446	0.0259251	0.0114259	0.00630316	0.0168975	0.0215757	0.0221421	0.0205667	0.0023747	0.0213022	0.0221599	0.0236567	0.0163552	0.00730144	0.00730144	0.0152572
ch.5.56229788F								NA			0.236173	0.309274	0.0100644	0.0127675	0.00487771	0.0163034	0.00417166	0.0124076	0.00821365	0.00984768	0.00868407	0.00726369	0.000993307	0.0139713	0.0279596	0.0124023	0.0114637	0.00916459	0.017802	0.00758876	0.0140699	0.00994379	0.0341218	0.0147217	0.00869042	0.0157463	-0.00705589	0.00705589	0.0201437
cg17481490	C17orf97	NM_001013672	TSS200	chr17:259754-260306	Island			NA	17:260071-260753	17:259639-260248	0.415807	0.0625366	0.00397958	0.00835432	0.00964441	0.0127872	0.0201415	0.00656949	0.0112964	0.0106481	0.00977778	0.00845433	0.00513604	0.0141694	0.0191447	0.0201069	0.0281946	0.0147416	0.0260842	0.00769186	0.0103366	0.0101393	0.00964358	0.0196269	0.00970809	0.0163527	-0.00664461	0.00664461	0.0133084
cg14283497	CAMSAP1	NM_015447	3'UTR					NA			0.118499	0.614015	0.983833	0.977034	0.98606	0.979949	0.958868	0.946722	0.985292	0.980337	0.977196	0.956199	0.974149	0.978446	0.982178	0.978903	0.999271	0.983234	0.972068	0.980821	0.984417	0.962698	0.978508	0.974991	0.97324	0.979594	-0.00635427	0.00635427	0.201517
cg08676534	ZNF561	NM_152289	5'UTR	chr19:9731734-9731994	N_Shore			NA		19:9731603-9732474	0.155109	0.506459	0.00738884	0.009093	0.00682186	0.0142452	0.0095449	0.00886483	0.00925059	0.0102482	0.00649169	0.00119323	0.00777994	0.0149479	0.0423579	0.00901056	0.0108257	0.00926488	0.0112681	0.0117917	0.00929054	0.0128685	0.00846184	0.0116116	0.00826566	0.0137908	-0.00552518	0.00552518	0.0865844
cg20603181	SSSCA1	NM_006396	TSS1500	chr11:65337213-65338474	Island			NA	11:65093790-65095017	11:65337106-65338188	0.416556	0.0620937	0.00290625	0.012191	0.0104246	0.00760749	0.00553437	0.00536502	0.00869565	0.00779307	0.015149	0.00472985	0.00713861	0.0169056	0.0117275	0.016129	0.0254365	0.00670585	0.00751576	0.0172606	0.00655308	0.0186706	0.0115893	0.00694933	0.00795772	0.0132221	-0.00526438	0.00526438	0.0234599
cg27519693	OPA3;OPA3	NM_001017989;NM_025136	Body;Body	chr19:46087866-46088345	N_Shelf			NA			0.139995	0.550706	0.932986	0.965275	0.96265	0.95271	0.967434	0.949555	0.952723	0.964766	0.961845	0.957688	0.945151	0.96566	0.99781	0.96496	0.963508	0.955523	0.949622	0.955807	0.966644	0.924549	0.965762	0.954711	0.955707	0.960414	-0.00470673	0.00470673	0.44912
cg15776516	TMEM39A	NM_018266	TSS1500					NA		3:119181893-119183225	0.386875	0.0852961	0.000919174	0.018876	0.0232272	0.027631	0.0194476	0.028855	0.0408152	0.0246928	0.0213405	0.0164947	0.0245256	0.0350573	0.0254426	0.0287228	0.0281307	0.0189385	0.0291704	0.0313728	0.0173104	0.0268734	0.0241526	0.032372	0.0224386	0.0270494	-0.00461079	0.00461079	0.182895
cg18251019	OBFC1	NM_024928	TSS200	chr10:105677555-105678040	S_Shore	high-CpG:105667871-105668165		TRUE	10:105667861-105668352	10:105677214-105678677	-0.0533563	0.822732	0.0159057	0.0179166	0.0148496	0.0238625	0.0341757	0.0195814	0.0133735	0.0288428	0.0297643	0.0287073	0.025919	0.0159927	0.00462677	0.020774	0.00884288	0.0237449	0.0261537	0.00841402	0.027689	0.020564	0.0176161	0.0339943	0.0229908	0.0189466	0.00404419	0.00404419	0.254294
cg13506058	AP2A1;AP2A1	NM_014203;NM_130787	TSS200;TSS200	chr19:50269632-50270505	Island			NA	19:54961445-54962317	19:50269330-50271421	-0.273877	0.234502	0.0115292	0.0163934	0.00656309	0.0163032	0.0154832	0.0121791	0.00715608	0.0123071	0.017176	0.0118413	0.0151643	0.0096478	0.00956284	0.0101089	0.000794786	0.00680365	0.0132124	0.00347632	0.0117952	0.0102148	0.0138016	0.0084448	0.0129178	0.00889664	0.00402117	0.00402117	0.0214737
cg24283914	PPT2;PPT2	NM_005155;NM_138717	Body;Body	chr6:32121829-32122529	S_Shore		RDMR	NA		6:32120376-32123743	0.362594	0.109231	0.000883091	0.0150219	0.00831173	0.0143342	0.0123952	0.0120911	0.00950112	0.0163724	0.00781543	0.00749054	0.0074009	0.0115077	0.0172573	0.00850183	0.0261307	0.0150359	0.0117167	0.011369	0.0145068	0.0144689	0.00951613	0.0124349	0.0101471	0.0138587	-0.00371164	0.00371164	0.074755
cg08179428	SIN3A;SIN3A;SIN3A	NM_001145358;NM_001145357;NM_015477	TSS1500;5'UTR;TSS1500	chr15:75743081-75748449	Island			NA	15:73531984-73532335	15:75745075-75746002	0.433761	0.0510658	0.00317015	0.0116195	0.00801016	0.0185994	0.00949269	0.0121211	0.00594776	0.0179415	0.0115101	0.00702758	0.00649711	0.0116724	0.0165585	0.00946921	0.0177988	0.0129665	0.0138533	0.0124291	0.0111377	0.0132046	0.0158364	0.0166054	0.0101761	0.0137756	-0.00359954	0.00359954	0.0424444
cg21726284	HOXC8;HOXC8	NM_022658;NM_022658	5'UTR;1stExon	chr12:54402682-54403347	Island			NA	12:52688964-52689809		-0.235845	0.309765	0.0071002	0.0132482	0.0109278	0.010599	0.0164006	0.00997933	0.00708077	0.0105054	0.014941	0.0173381	0.0150223	0.00839943	0.015723	0.0115423	0.0145801	0.00931382	0.0088023	0.00296952	0.00528451	0.000568192	0.0108614	0.0131973	0.0121039	0.0092038	0.00290007	0.00290007	0.119599
cg18644834	UTP15;ANKRA2;UTP15	NM_032175;NM_023039;NM_032175	5'UTR;TSS1500;1stExon	chr5:72860959-72861610	S_Shore			NA	5:72897158-72897471	5:72860839-72862217	0.327791	0.150381	0.00200203	0.0137354	0.0081332	0.0108541	0.00697932	0.00781667	0.00951926	0.0101107	0.0110213	0.00578299	0.0047567	0.00763816	0.0153652	0.00854181	0.0144925	0.0101742	0.0150904	0.0102353	0.00917563	0.0098508	0.00668996	0.0115515	0.00824651	0.0108005	-0.00255398	0.00255398	0.0717483
cg01579206	CSNK1A1;CSNK1A1	NM_001025105;NM_001892	TSS200;TSS200	chr5:148930249-148931244	Island	high-CpG:148911117-148911334		NA	5:148910415-148911702	5:148930438-148931858	-0.308202	0.177793	0.0113432	0.0116505	0.0127453	0.015054	0.0128938	0.0102215	0.0142906	0.0133179	0.0126725	0.0157654	0.0169874	0.0139224	0.0191518	0.0134823	0.00828945	0.0113986	0.0136535	0.00569592	0.00801846	0.00473583	0.00702988	0.0140675	0.0133584	0.0108587	0.00249966	0.00249966	0.104413
cg02705895	MRFAP1	NM_033296	TSS200	chr4:6642194-6643322	Island			NA	4:6693096-6693352	4:6642106-6643431	0.0946251	0.68965	0.00532017	0.00832382	0.00518972	0.00935357	0.00768891	0.00651698	0.00597344	0.0162637	0.00992872	0.00179234	0.00145349	0.00795779	0.0103804	0.00668943	0.0165269	0.00406994	0.00723729	0.0105277	0.00767985	0.0123215	0.00677785	0.0113991	0.00707317	0.00923343	-0.00216026	0.00216026	0.194585
