# Supplementary material for: The idiopathic preterm delivery methylation profile in umbilical cord blood DNA
Source: BMC Genomics. 2015 Sep 29;16:736. doi: 10.1186/s12864-015-1915-4 (PMC4588235; doi:10.1186/s12864-015-1915-4)
Supplement: Additional file 4: — a. Systematic differences (DMPs) Female vs Male neonates. b. Females vs Males- wikipathways. (ZIP 30 kb) [file 12864_2015_1915_MOESM4_ESM.zip › Supplementary table 4b-Female vs Male wikipathways.xls]

## Sheet: Sheet1
Supplementary table 4b-Females vs Males- wikipathways
PathwayName	Number of genes	Gene symbols	Entrez geneID	Statistics
Cell cycle	4	YWHAQ,CDK6,TFDP1,MAD1L1	10971 1021 7027 8379	C=110;O=4;E=0.19;R=21.48;rawP=3.81e-05;adjP=0.0006
Myometrial Relaxation and Contraction Pathways	4	YWHAQ,GABPA,SLC8A1,PRKCZ	10971 2551 6546 5590	C=162;O=4;E=0.27;R=14.59;rawP=0.0002;adjP=0.0015
Arrhythmogenic right ventricular cardiomyopathy	3	CACNA2D3,LMNA,SLC8A1	55799 6546 4000	C=108;O=3;E=0.18;R=16.41;rawP=0.0008;adjP=0.0040
Glycogen Metabolism	2	GBE1,GYG1	2632 2992	C=37;O=2;E=0.06;R=31.93;rawP=0.0018;adjP=0.0066
Calcium Regulation in the Cardiac Cell	3	YWHAQ,SLC8A1,PRKCZ	10971 6546 5590	C=151;O=3;E=0.26;R=11.74;rawP=0.0022;adjP=0.0066
Insulin Signaling	3	GYG1,XBP1,PRKCZ	2992 7494 5590	C=163;O=3;E=0.28;R=10.87;rawP=0.0027;adjP=0.0067
IL-1 signaling pathway	2	UBE2V1,PRKCZ	7335 5590	C=65;O=2;E=0.11;R=18.18;rawP=0.0055;adjP=0.0118
G1 to S cell cycle control	2	CDK6,TFDP1	1021 7027	C=77;O=2;E=0.13;R=15.34;rawP=0.0076;adjP=0.0143
Signaling Pathways in Glioblastoma	2	CDK6,PRKCZ	1021 5590	C=84;O=2;E=0.14;R=14.07;rawP=0.0090;adjP=0.0150
Electron Transport Chain	2	COX7A2,NDUFS4	1347 4724	C=103;O=2;E=0.17;R=11.47;rawP=0.0133;adjP=0.0199
Muscle cell TarBase	3	YWHAQ,CDK6,SNX15	10971 1021 29907	C=424;O=3;E=0.72;R=4.18;rawP=0.0354;adjP=0.0408
EGF-EGFR Signaling Pathway	2	AP2B1,PRKCZ	163 5590	C=172;O=2;E=0.29;R=6.87;rawP=0.0345;adjP=0.0408
Leukocyte TarBase	2	YWHAQ,CDK6	10971 1021	C=160;O=2;E=0.27;R=7.38;rawP=0.0303;adjP=0.0408
