# Supplementary material for: The idiopathic preterm delivery methylation profile in umbilical cord blood DNA
Source: BMC Genomics. 2015 Sep 29;16:736. doi: 10.1186/s12864-015-1915-4 (PMC4588235; doi:10.1186/s12864-015-1915-4)
Supplement: Additional file 4: — a. Systematic differences (DMPs) Female vs Male neonates. b. Females vs Males- wikipathways. (ZIP 30 kb) [file 12864_2015_1915_MOESM4_ESM.zip › Supplementary-4a-Systematic differences (DMPs) Female vs Male neonates.xls]

## Sheet: neonatal sex specific DMPs
Suppplementary table 4a-Systematic differences (DMPs) Female vs Male neonates
IlmnID	UCSC_RefGene_Name	UCSC_RefGene_Accession	UCSC_RefGene_Group	UCSC_CpG_Islands_Name	Relation_to_UCSC_CpG_Island	Phantom	DMR	Enhancer	HMM_Island	Regulatory_Feature_Name	logFC	AveExpr	t	Pearson correlation with neonatal sex (r)	P value adjusted for FDR
cg12691488				chr1:243053597-243054072	Island			NA	1:241120266-241120622		3.21774	-2.3692	25.7543	1.0483e-11	5.80743e-07
cg03691818	KRT77	NM_175078	Body					TRUE	12:51371269-51371489	12:53084445-53085778	-2.13988	-4.12143	-18.5274	4.61286e-10	7.88071e-06
cg06710937				chr13:23489630-23490058	Island		DMR	NA	13:22387631-22388148	13:23489879-23490038	-1.69776	-4.75583	-15.018	4.96193e-09	5.78704e-05
cg04858776								NA	11:59075052-59075115	11:59317704-59318926	-1.61804	-4.28296	-13.9629	1.12012e-08	0.000100265
cg13935765								TRUE			-1.75478	3.71918	-13.662	1.42724e-08	0.000124027
cg14815891	FRG1B	NR_003579	Body	chr20:29611520-29612357	Island	high-CpG:28225511-28225662		NA	20:28224663-28226018	20:29611135-29612301	-2.65569	-1.54355	-12.6327	3.39438e-08	0.000259371
cg12531498				chr12:49735719-49736875	N_Shore		RDMR	NA		12:49735041-49735690	1.43886	-2.77063	12.5584	3.62177e-08	0.000272056
cg20073472	PSORS1C3	NR_026816	TSS1500	chr6:31148369-31148577	N_Shore			NA			-4.52899	1.34468	-12.4806	3.87801e-08	0.000281753
cg07125829				chr11:45825615-45826872	N_Shelf			NA			-2.5133	4.57262	-11.3933	1.04955e-07	0.000704771
cg13379325	KCNQ2;KCNQ2;KCNQ2;KCNQ2	NM_172108;NM_172106;NM_172107;NM_004518	Body;Body;Body;Body	chr20:62051941-62052286	Island			NA	20:61522308-61522720	20:62052070-62052700	1.23491	1.2696	11.0704	1.43285e-07	0.000894399
cg12177922	HAX1;HAX1	NM_001018837;NM_006118	1stExon;1stExon	chr1:154244710-154245289	Island			NA	1:152511383-152511913	1:154244410-154245698	-1.14825	-2.27179	-10.5552	2.39251e-07	0.00139518
cg26921482	AMDHD2;AMDHD2	NM_001145815;NM_015944	TSS200;TSS200	chr16:2569559-2571071	Island			NA	16:2510064-2511072	16:2569687-2571580	-1.74671	-1.33579	-10.4647	2.62367e-07	0.00147188
cg03618918								NA	1:159131712-159131774		1.09391	2.31251	9.93334	4.5695e-07	0.00232776
cg13791269	MAD1L1;MAD1L1;MAD1L1	NM_003550;NM_001013837;NM_001013836	Body;Body;Body	chr7:1970627-1970924	S_Shore			NA	7:1937624-1937760		-1.38816	3.48547	-9.74821	5.57536e-07	0.00258147
cg25294185	RNASEH2C	NM_032193	Body	chr11:65487660-65488348	Island			NA	11:65243988-65244914	11:65486901-65488592	1.57784	-3.7261	9.60218	6.53668e-07	0.00290203
cg04270414	SNX15;SNX15;SAC3D1	NM_147777;NM_013306;NM_013299	Body;Body;TSS1500	chr11:64808330-64809264	N_Shore			NA			-4.22069	4.16061	-9.40716	8.10816e-07	0.00345524
cg24194674	ADAM12;ADAM12	NM_003474;NM_021641	Body;Body					TRUE			-1.86094	4.2126	-9.38791	8.28397e-07	0.00349654
cg14255243	PRKCZ;PRKCZ	NM_002744;NM_001033581	Body;5'UTR					NA	1:2000515-2001052		-1.54648	3.48351	-9.35368	8.60691e-07	0.00359857
cg02625623				chr13:23489630-23490058	S_Shelf			NA			1.02302	4.53286	9.31177	9.02073e-07	0.00373635
cg15817705				chr1:209404845-209405473	S_Shore			NA	1:207472237-207472687		0.98755	2.23414	9.28333	9.31375e-07	0.00380081
cg05523017	CACNA2D3	NM_018398	Body	chr3:54155239-54157025	S_Shore		RDMR	NA			-1.03843	2.78514	-9.19482	1.0293e-06	0.00407298
cg13207534	PPP1R3G;PPP1R3G	NM_001145115;NM_001145115	3'UTR;1stExon	chr6:5084516-5087032	S_Shore			NA	6:5032446-5032752		-1.80669	2.97839	-9.03708	1.23233e-06	0.00462843
cg06870118	TTLL3	NM_001025930	TSS1500	chr3:9851476-9852171	N_Shore			NA		3:9850204-9852776	-3.15952	1.69694	-9.0292	1.24354e-06	0.00463128
cg09219575	C6orf138	NM_001013732	Body					TRUE			-1.02613	2.61307	-8.88994	1.46086e-06	0.00513838
cg21148594								TRUE			0.849291	2.18336	8.72346	1.77556e-06	0.00600694
cg20694241	CNTNAP3	NM_033655	Body	chr9:39132859-39133145	N_Shore			NA			-1.11052	0.729823	-8.65765	1.91939e-06	0.00639589
cg07971596								TRUE			-1.726	4.65709	-8.59008	2.08018e-06	0.00682898
cg00157199				chr20:29550849-29551855	Island			NA	20:28164609-28165462		-2.2556	-0.980029	-8.45976	2.43254e-06	0.00761767
cg03669949	DDX43;DDX43	NM_018665;NM_018665	1stExon;5'UTR	chr6:74104425-74104878	Island			NA	6:74161109-74161556	6:74104323-74104538	-1.09768	2.85686	-8.32741	2.85678e-06	0.00855468
cg07816873	ERC1;ERC1;ERC1;ERC1;ERC1;ERC1;ERC1	NM_178039;NM_178040;NR_027948;NM_178040;NR_027949;NM_178039;NR_027946	1stExon;5'UTR;Body;1stExon;Body;5'UTR;Body	chr12:1099557-1100785	Island	high-CpG:970613-970814		NA	12:969825-971199		-0.875294	-2.20854	-8.25556	3.11976e-06	0.00915659
cg17232883								NA	11:59074448-59074726	11:59317704-59318926	-1.28806	-4.38259	-8.1381	3.60718e-06	0.0102478
cg03608000	ZNF69	NM_021915	TSS200	chr19:11998804-11999131	N_Shore	low-CpG:11859609-11859663		NA		19:11998271-11999138	-1.1961	-6.63048	-8.05476	4.00225e-06	0.0112263
cg11188618	XBP1;XBP1	NM_001079539;NM_005080	1stExon;1stExon	chr22:29196082-29196962	Island	high-CpG:27526377-27526597		NA	22:27525984-27526817	22:29196436-29196723	1.11474	-3.46528	8.0044	4.26324e-06	0.0117355
cg22636722	RPTOR;RPTOR	NM_001163034;NM_020761	Body;Body	chr17:78863569-78863813	S_Shore			TRUE	17:76479664-76479969	17:78864954-78866627	0.918762	2.45533	7.93013	4.68198e-06	0.0126525
cg21393818								NA	17:74136963-74137935	17:76626084-76627046	-1.63446	4.7	-7.90918	4.80791e-06	0.012914
cg02325951	FOXN3;FOXN3	NM_005197;NM_001085471	Body;Body	chr14:89882421-89884278	N_Shelf	low-CpG:88948297-88948493		NA			0.790691	1.1773	7.89922	4.86902e-06	0.0129769
cg10366439	NCRNA00116	NR_027063	Body	chr2:110969852-110970222	S_Shore			NA	2:110327031-110327572	2:110969114-110970652	-1.79885	-3.24862	-7.89115	4.91918e-06	0.0129769
cg02758552	GPX1;GPX1;GPX1;GPX1	NM_000581;NM_201397;NM_201397;NM_000581	1stExon;1stExon;5'UTR;5'UTR	chr3:49394855-49395942	Island	high-CpG:49370606-49370766		NA	3:49369860-49371231	3:49395059-49396435	-0.744677	-1.59196	-7.7082	6.21785e-06	0.0153949
cg12197399	SORBS2	NM_021069	5'UTR					TRUE	4:186978748-186978894		-0.97816	3.54851	-7.71619	6.15409e-06	0.0153949
cg19603903	AURKC;AURKC;AURKC	NM_001015878;NM_003160;NM_001015879	TSS200;TSS200;TSS200	chr19:57741955-57742457	Island			NA	19:62433768-62434269		-1.8098	1.51725	-7.71753	6.14341e-06	0.0153949
cg19934382								TRUE			-1.17248	5.72639	-7.70902	6.21133e-06	0.0153949
cg01582832								TRUE			-1.2762	3.31791	-7.68401	6.41538e-06	0.0157957
cg14930498								TRUE			-1.3632	3.76868	-7.66013	6.6169e-06	0.0161128
cg14134732	CCDC64B	NM_001103175	Body	chr16:3079536-3079954	Island			TRUE	16:3019538-3019912	16:3079278-3080250	-1.14795	-4.49059	-7.65254	6.68241e-06	0.0161834
cg16169375	C6orf108;C6orf108	NM_199184;NM_006443	TSS200;TSS200	chr6:43196811-43197340	Island			NA	6:43304790-43305553	6:43196516-43197701	-1.13907	-5.92118	-7.64045	6.78816e-06	0.0163502
cg03517252	MOBKL3;MOBKL3;MOBKL3	NM_199482;NM_001100819;NM_015387	Body;Body;Body					NA			-1.59163	4.68616	-7.6098	7.06426e-06	0.0169233
cg04874129	SLC6A2	NM_001043	1stExon	chr16:55689598-55690895	Island			TRUE	16:54246917-54248396		-0.884008	-4.10391	-7.56739	7.46638e-06	0.0176535
cg22744079	DCHS2;DCHS2	NM_001142552;NM_001142553	1stExon;1stExon	chr4:155410623-155413393	Island			NA	4:155630116-155632184		-0.949439	0.832884	-7.56437	7.49592e-06	0.0176535
cg26355737	TFDP1;TFDP1	NR_026580;NM_007111	Body;Body	chr13:114292551-114292886	N_Shore			NA	13:113340159-113340288		1.95029	3.81765	7.56186	7.5205e-06	0.0176535
cg16443014								TRUE			-1.03024	3.13211	-7.54533	7.68512e-06	0.0179261
cg06809298	COX7A2;COX7A2	NR_029466;NM_001865	TSS1500;TSS1500					NA		6:75952826-75953984	-1.50629	-1.91678	-7.54086	7.73022e-06	0.0179369
cg13917002	APBA1	NM_001163	5'UTR					TRUE			-2.01929	2.49428	-7.52896	7.85191e-06	0.0180305
cg14318477				chr2:118593639-118594234	Island			NA	2:118310110-118310875	2:118592972-118594169	1.51872	-3.88569	7.53007	7.84039e-06	0.0180305
cg13560030	NTN4	NM_021229	Body					TRUE			-1.24058	3.39918	-7.48303	8.34079e-06	0.0188631
cg24011408	COL2A1;COL2A1	NM_001844;NM_033150	Body;Body	chr12:48397889-48398731	N_Shore			NA	12:46681464-46682655	12:48395402-48399184	-1.01059	-1.90916	-7.43379	8.90128e-06	0.019924
cg19817652	C17orf98	NM_001080465	Body	chr17:36997448-36997661	N_Shore			NA	17:34250946-34251297	17:36997410-36997507	-1.64799	1.25821	-7.41489	9.12691e-06	0.0201376
cg23719534				chr15:101094520-101099493	Island			NA	15:98911653-98916980		-0.933423	3.73795	-7.41439	9.13301e-06	0.0201376
cg24682449	PRDM16;PRDM16	NM_022114;NM_199454	Body;Body					NA	1:3084416-3084825		-0.788446	3.19498	-7.41727	9.09813e-06	0.0201376
cg11874613								TRUE			-1.69103	4.01477	-7.39718	9.34403e-06	0.0205008
cg12614789				chr15:76638472-76639823	Island			NA	15:74425286-74426251		-1.13445	-3.58664	-7.37304	9.64875e-06	0.0210651
cg13406605				chr2:29117366-29118025	N_Shelf			NA			-0.820954	2.62873	-7.36843	9.70822e-06	0.0210911
cg17743279	CDK6;CDK6	NM_001145306;NM_001259	5'UTR;TSS200	chr7:92462201-92466387	Island	high-CpG:92300823-92301257		NA	7:92300138-92301504	7:92461894-92463431	-1.09688	-5.37982	-7.35329	9.90612e-06	0.0213028
cg18203203								TRUE			1.77539	1.09196	7.34998	9.94989e-06	0.0213028
cg01906879	GBE1	NM_000158	TSS200	chr3:81810315-81810953	S_Shore			NA		3:81809646-81811463	-0.814337	-5.21361	-7.33293	1.0179e-05	0.0216885
cg09068086	NCRNA00116	NR_027063	Body	chr2:110969852-110970222	Island			NA	2:110327031-110327572	2:110969114-110970652	-1.94973	-3.4762	-7.30777	1.05273e-05	0.0223233
cg17612569	GABPA;ATP5J;ATP5J;ATP5J;ATP5J;ATP5J;ATP5J	NM_002040;NM_001003697;NM_001685;NM_001003703;NM_001003701;NM_001003703;NM_001003696	TSS200;5'UTR;5'UTR;1stExon;Body;5'UTR;5'UTR	chr21:27106814-27108211	Island	high-CpG:26029040-26029136		NA	21:26028686-26030173		0.902792	-4.87975	7.28692	1.08257e-05	0.0228468
cg16253259	HOXC10	NM_017409	TSS200	chr12:54378696-54380102	Island		DMR	TRUE	12:52664091-52666678	12:54378609-54379139	2.08015	-4.52528	7.23457	1.16153e-05	0.024055
cg25432232	AURKC;AURKC;AURKC;AURKC;AURKC	NM_001015879;NM_001015878;NM_003160;NM_003160;NM_001015879	5'UTR;TSS200;1stExon;5'UTR;1stExon	chr19:57741955-57742457	Island			NA	19:62433768-62434269		-1.76849	1.88667	-7.2132	1.19553e-05	0.0245256
cg26759223	C22orf26;LOC150381	NM_018280;NR_027034	Body;TSS1500	chr22:46449632-46450115	N_Shore			NA			-0.871441	2.75045	-7.20991	1.20085e-05	0.0245256
cg12611527				chr2:157256808-157257111	Island			NA	2:156965055-156965357		-0.98106	-5.33494	-7.20211	1.21358e-05	0.0245591
cg11841231	PARD3B;PARD3B;PARD3B	NM_152526;NM_057177;NM_205863	Body;Body;Body					NA	2:205251543-205251708		1.29948	3.31854	7.18155	1.24782e-05	0.0251373
cg25568337	ARID1B;ARID1B;ARID1B	NM_175863;NM_017519;NM_020732	TSS1500;TSS1500;TSS1500					NA	6:157139710-157140237	6:157098215-157098670	-0.736433	-2.43823	-7.14662	1.30838e-05	0.0259956
cg03335810	CERK	NM_022766	Body	chr22:47081750-47082045	S_Shelf			NA	22:45463092-45463302		-1.26942	5.12433	-7.11484	1.36621e-05	0.0267917
cg06962442				chr16:68269010-68272143	Island			NA	16:66826526-66829595	16:68270680-68272166	0.941861	-4.47157	7.09457	1.40453e-05	0.0273013
cg26040670				chr11:9406108-9406702	N_Shelf			NA			-0.735269	4.82141	-7.07784	1.437e-05	0.0277579
cg14266237	KLF1	NM_006563	3'UTR	chr19:12996086-12997039	N_Shore			NA	19:12856564-12856899		-1.05054	0.16511	-7.04646	1.50013e-05	0.0286569
cg03218192	AP2B1;AP2B1;AP2B1;AP2B1	NM_001282;NM_001282;NM_001030006;NM_001030006	1stExon;5'UTR;5'UTR;1stExon					NA	17:30938356-30939006	17:33913804-33915203	-0.664727	-1.46667	-7.04162	1.51012e-05	0.0287239
cg23395177				chr14:77499154-77499502	N_Shore		RDMR	TRUE			-0.925878	1.60654	-7.03328	1.5275e-05	0.0289304
cg16844333								NA	10:89157395-89157533		-0.969776	0.224535	-7.00162	1.59548e-05	0.0298355
ch.2.3330114R								NA			-1.53534	-7.45806	-6.99005	1.62112e-05	0.0301132
cg16810031	ZPBP2;ZPBP2	NM_199321;NM_198844	TSS1500;TSS1500	chr17:38024145-38024637	Island			NA	17:35277556-35278564	17:38023387-38024525	-1.45636	1.74493	-6.93536	1.74843e-05	0.032232
cg02989351	YWHAQ	NM_006826	5'UTR	chr2:9770189-9771562	Island	high-CpG:9687956-9688692		NA	2:9687456-9689045	2:9770527-9771650	-1.00847	-2.99849	-6.90615	1.82076e-05	0.032816
cg22901347	TNIK;TNIK;TNIK;TNIK;TNIK;TNIK;TNIK;TNIK;TNIK	NM_001161563;NM_001161566;NM_001161560;NR_027767;NM_001161565;NM_001161561;NM_015028;NM_001161562;NM_001161564	Body;Body;Body;Body;Body;Body;Body;Body;Body					TRUE			-2.52207	1.56547	-6.90224	1.83068e-05	0.0328476
cg10280035	VWA3B	NM_144992	Body					NA			0.917398	4.1666	6.85908	1.94411e-05	0.0341908
cg11839606	MYBPH	NM_004997	TSS1500					NA			-0.784042	2.88596	-6.85917	1.94385e-05	0.0341908
cg18587484	TJAP1;TJAP1;TJAP1;TJAP1;TJAP1;TJAP1	NM_001146019;NM_080604;NM_001146020;NM_001146016;NR_027394;NM_001146018	5'UTR;5'UTR;5'UTR;5'UTR;Body;5'UTR					TRUE			-1.48295	4.17086	-6.83936	1.99841e-05	0.034869
cg18650827	CDX1	NM_001804	Body	chr5:149546027-149546988	S_Shelf			NA			0.987648	3.93461	6.83952	1.99796e-05	0.034869
cg00733150	FAM118A;FAM118A	NM_001104595;NM_017911	5'UTR;TSS200	chr22:45705511-45706616	Island			NA	22:44083761-44085391	22:45705105-45707057	-1.14426	-3.55969	-6.8203	2.05241e-05	0.0351296
cg03124514				chr5:42944266-42944582	N_Shore			TRUE			-1.44732	2.91384	-6.82551	2.0375e-05	0.0351296
cg08532057	NUPL1;NUPL1	NM_001008564;NM_014089	TSS1500;TSS1500	chr13:25874994-25876200	Island			NA	13:24772995-24773437	13:25875018-25876154	-1.04289	-1.10429	-6.82076	2.0511e-05	0.0351296
cg01102471								TRUE			-1.14247	2.53602	-6.78282	2.16322e-05	0.0365923
cg00851297				chr6:170778274-170778536	N_Shore			NA			-0.889335	3.72887	-6.77429	2.18934e-05	0.0367535
cg16105415				chr7:158963839-158965023	N_Shore			NA	7:158654856-158656392		-1.09081	3.72451	-6.74042	2.29633e-05	0.0382597
cg20926120	C3orf67	NM_198463	Body					TRUE			-0.914324	4.68663	-6.74162	2.29244e-05	0.0382597
cg22931085								TRUE			-1.10267	4.11535	-6.73384	2.31776e-05	0.0383285
cg24573898							CDMR	NA			-1.19664	4.11398	-6.73574	2.31155e-05	0.0383285
cg07485423								TRUE			0.738456	1.36295	6.6977	2.4393e-05	0.0397452
cg08570243	NCRNA00116	NR_027063	Body	chr2:110969852-110970222	Island			NA	2:110327031-110327572	2:110969114-110970652	-2.27567	-2.39608	-6.67992	2.50155e-05	0.0406103
cg22318551	C6orf163	NM_001010868	Body					NA			-1.08446	5.23116	-6.64409	2.63225e-05	0.0422676
cg05921384	UBE2V1;UBE2V1;TMEM189-UBE2V1;UBE2V1	NM_021988;NM_199144;NM_199203;NM_022442	TSS1500;TSS1500;Body;TSS1500	chr20:48729268-48729798	S_Shelf			NA			-2.33621	3.90149	-6.63439	2.66886e-05	0.0425471
cg03164052	EHMT2;EHMT2	NM_006709;NM_025256	Body;Body					NA	6:31960219-31960521		-0.974565	5.53016	-6.62842	2.69167e-05	0.0427569
cg08124399	DDX43	NM_018665	1stExon	chr6:74104425-74104878	Island			NA			-0.990471	2.4047	-6.61554	2.7416e-05	0.0430868
cg15089217	CCDC14	NM_022757	3'UTR					NA			0.820177	2.47468	6.61643	2.73811e-05	0.0430868
cg07401745	NDUFS4	NM_002495	Body					TRUE			0.85849	3.16964	6.60791	2.77163e-05	0.0434048
cg17453456	LMNA;LMNA;LMNA	NM_005572;NM_170707;NM_170708	Body;Body;Body					NA		1:156094516-156094572	-1.06802	1.33399	-6.60318	2.79043e-05	0.0435453
cg03749207	PRR25	NM_001013638	Body	chr16:857341-858025	Island		DMR	NA	16:797343-798706	16:857066-858592	2.72286	-3.27204	6.59382	2.828e-05	0.0439767
cg26332114	AURKC;AURKC;AURKC	NM_001015878;NM_003160;NM_001015879	TSS200;TSS200;TSS200	chr19:57741955-57742457	Island			NA	19:62433768-62434269		-1.58966	2.63863	-6.58539	2.86233e-05	0.0442005
cg06368369	GYG1	NM_004130	TSS200	chr3:148709076-148710069	Island	high-CpG:150191830-150192070		NA	3:150191727-150192747	3:148708680-148710697	0.852541	-5.02797	6.57574	2.90216e-05	0.0446205
cg14928764	CD93	NM_012072	Body					NA			0.860193	1.87975	6.57393	2.90967e-05	0.0446205
cg11970733	GLT1D1	NM_144669	3'UTR					NA			-1.21844	3.17229	-6.55653	2.9832e-05	0.0455904
cg17710911	DYNLT1	NM_006519	Body					NA	6:158978639-158978704		-1.0236	4.99877	-6.54475	3.03407e-05	0.0460503
cg03502601	RPTOR;RPTOR	NM_001163034;NM_020761	Body;Body	chr17:78863569-78863813	S_Shore	low-CpG:76479950-76479969		TRUE	17:76479664-76479969	17:78864954-78866627	1.08674	1.99829	6.53902	3.05919e-05	0.0461156
cg06797068	DDX43;DDX43	NM_018665;NM_018665	1stExon;5'UTR	chr6:74104425-74104878	Island	high-CpG:74161296-74161327		NA	6:74161109-74161556		-1.28191	1.238	-6.53931	3.05791e-05	0.0461156
cg04068844	PAX2;PAX2;PAX2;PAX2;PAX2	NM_000278;NM_003987;NM_003989;NM_003988;NM_003990	Body;Body;Body;Body;Body					TRUE			-1.34992	-1.04636	-6.53102	3.09457e-05	0.0463338
cg21535947	NUPL1;NUPL1	NM_001008564;NM_014089	TSS1500;TSS1500	chr13:25874994-25876200	Island			NA	13:24772995-24773437	13:25875018-25876154	-0.778422	-0.686877	-6.52446	3.12392e-05	0.0466157
cg13324103	SVIL	NM_003174	5'UTR				DMR	NA		10:29947703-29948618	0.845834	-0.256723	6.51594	3.16249e-05	0.047033
cg14379288	SARDH;SARDH	NM_001134707;NM_007101	Body;Body					TRUE	9:135528774-135529310	9:136539122-136539421	-0.874187	4.33708	-6.50651	3.20577e-05	0.0473347
cg22475353	ZNF331;ZNF331	NM_001079906;NM_018555	TSS200;5'UTR	chr19:54040812-54041857	Island			NA	19:58732538-58734220	19:54040740-54041825	0.61777	-1.17452	6.50455	3.21482e-05	0.0473347
cg22677401								TRUE	17:43381809-43381919	17:46026041-46027390	0.867282	-4.41775	6.50043	3.23399e-05	0.0474592
cg22225886								TRUE			-0.809357	2.30271	-6.48482	3.30771e-05	0.0479066
cg12449404	SLC8A1;SLC8A1;SLC8A1;SLC8A1	NM_001112801;NM_001112802;NM_021097;NM_001112800	Body;Body;Body;Body					TRUE			-1.14809	4.40026	-6.48054	3.32824e-05	0.0480468
cg13204758	KIAA1751	NM_001080484	Body	chr1:1886344-1886870	S_Shelf			NA	1:1878684-1879837		-0.701446	0.997095	-6.46994	3.37966e-05	0.0485116
cg25304146	WBP11P1	NR_003558	Body					NA			0.617752	1.15556	6.46939	3.38232e-05	0.0485116
