# Supplementary material for: The idiopathic preterm delivery methylation profile in umbilical cord blood DNA
Source: BMC Genomics. 2015 Sep 29;16:736. doi: 10.1186/s12864-015-1915-4 (PMC4588235; doi:10.1186/s12864-015-1915-4)
Supplement: Additional file 5: — a. Systematic differences (DMPs) Oxcytocin use. b. Oxcytocin use-wikipathways. (ZIP 25 kb) [file 12864_2015_1915_MOESM5_ESM.zip]

Archive with 2 entries (2 files):
- Supplementary table 5b-Oxcytocin use wikipathways.xls
- Supplementary-5a-Systematic differences (DMPs) Oxytocin use yes or no.xls
