# Supplementary material for: The idiopathic preterm delivery methylation profile in umbilical cord blood DNA
Source: BMC Genomics. 2015 Sep 29;16:736. doi: 10.1186/s12864-015-1915-4 (PMC4588235; doi:10.1186/s12864-015-1915-4)
Supplement: Additional file 5: — a. Systematic differences (DMPs) Oxcytocin use. b. Oxcytocin use-wikipathways. (ZIP 25 kb) [file 12864_2015_1915_MOESM5_ESM.zip › Supplementary table 5b-Oxcytocin use wikipathways.xls]

## Sheet: Sheet1
Supplementary table 5b-Oxcytocin use-wikipathways
PathwayName	Number of genes	Gene symbols	Entrez geneID	Statistics
Arrhythmogenic right ventricular cardiomyopathy	2	CACNA1D,ITGA3	776 3675	C=108;O=2;E=0.17;R=11.57;rawP=0.0131;adjP=0.0408
Calcium Regulation in the Cardiac Cell	2	CACNA1D,ADCY9	776 115	C=151;O=2;E=0.24;R=8.28;rawP=0.0245;adjP=0.0408
TGF beta Signaling Pathway	2	DAB2,TGFBR2	1601 7048	C=148;O=2;E=0.24;R=8.45;rawP=0.0236;adjP=0.0408
metapathway biotransformation	2	CHST4,CHST12	10164 55501	C=177;O=2;E=0.28;R=7.06;rawP=0.0328;adjP=0.0410
