# Supplementary material for: The idiopathic preterm delivery methylation profile in umbilical cord blood DNA
Source: BMC Genomics. 2015 Sep 29;16:736. doi: 10.1186/s12864-015-1915-4 (PMC4588235; doi:10.1186/s12864-015-1915-4)
Supplement: Additional file 5: — a. Systematic differences (DMPs) Oxcytocin use. b. Oxcytocin use-wikipathways. (ZIP 25 kb) [file 12864_2015_1915_MOESM5_ESM.zip › Supplementary-5a-Systematic differences (DMPs) Oxytocin use yes or no.xls]

## Sheet: oxytocin specific DMPs
Supplementary table 5a-Systematic differences (DMPs) Oxcytocin use
IlmnID	UCSC_RefGene_Name	UCSC_RefGene_Accession	UCSC_RefGene_Group	UCSC_CpG_Islands_Name	Relation_to_UCSC_CpG_Island	Phantom	DMR	Enhancer	HMM_Island	Regulatory_Feature_Name	logFC	AveExpr	t	Pearson correlation with oxytocin treatment (r)	P value adjusted for FDR
cg03930924				chr11:134534242-134534457	S_Shore			NA			-1.66422	1.71355	-12.0808	5.54226e-08	0.000427382
cg22238209	MAG;MAG	NM_002361;NM_080600	Body;Body	chr19:35800718-35801031	Island			NA	19:40492559-40492952		1.11445	3.51445	10.9052	1.68505e-07	0.00102301
cg16511475	ALPPL2	NM_031313	Body	chr2:233272404-233272700	Island			NA	2:232980672-232980911		1.35797	2.87274	10.6245	2.23042e-07	0.00125126
ch.22.1008279F				chr22:48730058-48730392	S_Shore			NA			1.60564	-8.67719	9.88658	4.80365e-07	0.00233948
cg13453015	RFK	NM_018339	Body	chr9:79008637-79009762	N_Shore			NA			-1.18549	3.63339	-9.81009	5.21489e-07	0.00248514
cg27646699	NIP7;COG8	NM_016101;NM_032382	Body;TSS1500	chr16:69373061-69373882	S_Shore			NA	16:67930563-67931649	16:69372841-69374303	1.21474	-6.44371	9.78884	5.33576e-07	0.00251569
cg21630368	CREBZF;CREBZF;CREBZF;CREBZF;CREBZF	NM_001039618;NR_028026;NR_028027;NR_028025;NR_028024	1stExon;Body;Body;Body;Body	chr11:85374872-85376234	Island	high-CpG:85052524-85052560		NA	11:85052521-85053872	11:85374538-85376064	1.20857	-6.09156	9.73072	5.68201e-07	0.00262313
cg23196205	MEG8	NR_024149	TSS1500					NA			-1.58952	3.8261	-8.82298	1.57958e-06	0.0062553
ch.2.2616385F								NA			1.97165	-6.91596	8.82232	1.5808e-06	0.0062553
cg22896102	PHF12;PHF12	NM_020889;NM_001033561	Body;Body	chr17:27276219-27278877	N_Shelf			NA			-1.56366	4.17885	-8.60066	2.05408e-06	0.00778072
cg02921257	XIRP1	NM_194293	5'UTR					NA		3:39233788-39233930	2.19928	1.78392	8.5717	2.12636e-06	0.00791915
cg11014373				chr2:105478600-105479188	Island		DMR	NA	2:104845033-104845567		1.34522	-5.3832	8.44714	2.4699e-06	0.00904656
cg07426533	TOX	NM_014729	Body					TRUE			-0.945849	3.33865	-8.21453	3.28148e-06	0.0116345
cg19406789								TRUE			-1.73243	4.68704	-8.13532	3.6197e-06	0.0127318
cg18789472	AEBP2;AEBP2	NM_153207;NM_001114176	Body;Body	chr12:19592183-19593685	S_Shore			NA			-1.50423	4.75444	-8.12003	3.68915e-06	0.0128058
cg21886364	DAB2	NM_001343	5'UTR					TRUE			-1.33745	4.08197	-8.09902	3.78699e-06	0.0130105
cg15076218	PIK3R3;PIK3R3	NM_003629;NM_001114172	TSS1500;TSS1500	chr1:46598126-46599129	Island			NA	1:46371502-46371662	1:46598004-46599161	-2.63342	-3.92709	-8.0648	3.95231e-06	0.013474
cg07287384	MOXD1	NM_015529	Body					NA			-1.4631	4.64436	-7.91503	4.7724e-06	0.0154659
cg15604044	MIR516A1	NR_030220	TSS1500					NA			-1.01025	3.39193	-7.86623	5.07754e-06	0.0163066
cg14879690	MFAP3L;MFAP3L	NM_021647;NM_001009554	Body;Body					NA	4:171149235-171150041		-1.11712	5.84116	-7.84402	5.22332e-06	0.0166541
cg20454517	GPR113;GPR113;SELI	NM_153835;NM_153835;NM_033505	5'UTR;1stExon;1stExon	chr2:26568408-26569366	Island			NA	2:26421802-26422897	2:26568278-26570162	1.42921	-6.66111	7.79461	5.56382e-06	0.0174881
cg06179971	TBC1D16	NM_019020	Body	chr17:77916684-77916916	S_Shore			NA	17:75532742-75533526		1.05258	3.14526	7.77373	5.71486e-06	0.0177116
cg13938881				chr12:125534060-125534527	N_Shore		DMR	NA	12:124099918-124100480	12:125533762-125534645	0.994341	-6.32863	7.73136	6.03489e-06	0.0184455
cg21951543	SRPK2;SRPK2	NM_182691;NM_182692	Body;Body					TRUE			-0.931842	3.51395	-7.63981	6.79379e-06	0.0202026
cg15443301							CDMR	NA			-0.931982	4.98149	-7.62729	6.90523e-06	0.020267
cg22641632	HUS1	NM_004507	Body	chr7:48019088-48019389	N_Shore		RDMR	NA			-1.01824	3.79054	-7.58878	7.26054e-06	0.0210313
cg01687051	LUC7L;LUC7L	NM_018032;NM_201412	Body;Body	chr16:278838-279495	Island			NA	16:218853-219575	16:278699-280084	1.0152	-7.97326	7.53058	7.83514e-06	0.0222353
cg06303772	UNC13A	NM_001080421	Body	chr19:17716644-17717531	Island			NA		19:17716475-17717940	1.29958	-5.7602	7.50925	8.05784e-06	0.0226022
cg17308493	MTPAP	NM_018109	Body	chr10:30637961-30638279	N_Shelf			NA			-1.25943	4.5065	-7.49967	8.15999e-06	0.0227448
cg26916916	NTN1	NM_004822	Body	chr17:9066152-9066388	S_Shelf			NA			-1.05779	3.66542	-7.46616	8.5284e-06	0.0229072
cg04363281	LOC84931	NR_027181	TSS1500					NA			0.920763	2.85023	7.45535	8.65107e-06	0.0229658
cg09441395	SENP1;PFKM	NM_014554;NM_001166686	TSS1500;5'UTR	chr12:48499463-48500232	Island			NA	12:46786339-46786519	12:48498731-48500705	1.07792	-9.51382	7.44487	8.77167e-06	0.0229658
cg21031692	CX3CR1;CX3CR1;CX3CR1;CX3CR1	NM_001171174;NM_001171171;NM_001171172;NM_001337	Body;5'UTR;5'UTR;TSS200					NA			0.882317	0.835159	7.41795	9.09005e-06	0.0232868
cg17078629	RTP2;RTP2	NM_001004312;NM_001004312	5'UTR;1stExon	chr3:187416511-187416726	S_Shelf			NA			0.758523	1.95425	7.40905	9.19797e-06	0.0234278
cg13213536	ITGA3;ITGA3	NM_005501;NM_002204	Body;Body	chr17:48132994-48134084	S_Shelf			TRUE			1.12506	4.28361	7.37891	9.57371e-06	0.0238369
cg21775245	TMCC1;TMCC1;TMCC1	NM_015008;NM_001017395;NM_001128224	TSS200;Body;Body					TRUE			-1.20705	4.9776	-7.38117	9.54499e-06	0.0238369
cg21488156	CARKD	NM_018210	Body	chr13:111290666-111290970	N_Shore			NA	13:110086416-110086824		-1.42625	4.39182	-7.37017	9.68568e-06	0.0239809
cg05590257	PLD6	NM_178836	1stExon	chr17:17108771-17109701	Island	high-CpG:17050238-17050409		TRUE	17:17049497-17051315	17:17108465-17110453	-1.5845	-3.93195	-7.36444	9.75997e-06	0.0240306
cg20330922	CATSPER4	NM_198137	TSS1500					NA		1:26516101-26517350	0.774315	2.82047	7.25968	1.12293e-05	0.0270472
cg24512794	ICA1L	NM_138468	3'UTR	chr2:203638927-203639157	S_Shore			NA			-0.692599	2.47612	-7.24335	1.14788e-05	0.0274988
cg12386329	GOLGA3	NM_005895	Body	chr12:133369195-133370290	S_Shelf			NA	12:131883576-131883743		1.08477	4.00819	7.23775	1.15656e-05	0.0275578
cg24405270	KIAA1147	NM_001080392	Body	chr7:141401432-141402207	N_Shore			NA	7:141047463-141048664	7:141400647-141402638	-0.850769	-3.82801	-7.21498	1.19265e-05	0.0282657
cg09862076	B4GALT4;B4GALT4	NM_003778;NM_212543	TSS200;TSS200	chr3:118959339-118959934	Island			NA	3:120441969-120442608	3:118959194-118960827	0.984619	-5.93889	7.16759	1.27166e-05	0.0294972
cg21981481	ZNF800	NM_176814	3'UTR					NA			-1.31413	3.93357	-7.17461	1.2596e-05	0.0294972
cg06651180	CUX1;CUX1;CUX1	NM_181500;NM_181552;NM_001913	Body;Body;Body	chr7:101559402-101559625	S_Shore			NA	7:101346530-101346688		-0.964348	4.98877	-7.08914	1.41499e-05	0.0319952
cg24451872				chr1:32180131-32180487	N_Shelf			NA			2.13577	2.52551	7.08422	1.42454e-05	0.0320477
cg15979214	TRIM10;TRIM10	NM_006778;NM_052828	Body;Body					NA			1.78983	5.32631	7.07474	1.44313e-05	0.0323019
cg02893499	LHPP;LHPP	NM_022126;NM_001167880	TSS1500;TSS1500	chr10:126150243-126150740	N_Shore			NA		10:126149508-126149576	-0.9159	2.19881	-7.05735	1.4779e-05	0.0324252
cg15724876	TGFBR2;TGFBR2	NM_001024847;NM_003242	Body;Body					TRUE			-1.45855	4.3985	-7.06111	1.4703e-05	0.0324252
cg04508606	CRYGB	NM_005210	TSS200					NA			1.05777	3.62242	7.05116	1.49048e-05	0.0325402
cg02283787	B3GNTL1	NM_001009905	Body	chr17:80975646-80976250	N_Shore			NA			-1.04023	4.24531	-7.00936	1.57857e-05	0.0337764
cg07921503	CHST12	NM_018641	5'UTR	chr7:2442792-2444011	S_Shore		CDMR	NA		7:2445268-2446100	-1.65789	-3.4615	-7.01548	1.56535e-05	0.0337764
cg10922229	SLC35A1;SLC35A1	NM_001168398;NM_006416	3'UTR;3'UTR					NA			-1.35308	5.00835	-7.00763	1.58234e-05	0.0337764
cg25571757				chr11:46410921-46414687	Island			NA	11:46371045-46371249		1.98957	-6.60488	7.00631	1.58521e-05	0.0337764
cg23575099	LGALS3;LGALS3	NR_003225;NM_002306	TSS200;5'UTR					TRUE			1.39931	3.12124	6.96789	1.67147e-05	0.0352751
cg23690369	C10orf4	NM_145246	TSS200	chr10:95462160-95462500	Island	high-CpG:95452256-95452350		NA	10:95452151-95452579	10:95462169-95462866	0.925511	-6.01207	6.96051	1.68861e-05	0.0354679
cg04903429	ADCY9	NM_001116	Body					NA	16:3982372-3983909		0.783135	2.43335	6.94963	1.71422e-05	0.0356679
cg13475877	LYN;LYN	NM_001111097;NM_002350	Body;Body					TRUE			-1.12744	5.11138	-6.90356	1.82732e-05	0.0376673
cg04727116	PTGER4	NM_000958	TSS200	chr5:40679502-40682081	Island			NA	5:40714914-40716402		1.34118	-6.2862	6.88787	1.86763e-05	0.0379686
cg14495753	ANAPC13;ANAPC13;ANAPC13	NR_024401;NM_015391;NR_024400	Body;3'UTR;Body					TRUE			-1.05031	3.7937	-6.87972	1.88894e-05	0.0380527
cg27213276	CACNA1D;CACNA1D;CACNA1D	NM_001128839;NM_000720;NM_001128840	Body;Body;Body					NA			-1.05941	3.15769	-6.86931	1.91657e-05	0.0384345
cg19624420								TRUE			0.90374	3.04597	6.86197	1.93628e-05	0.0386548
cg00449594								NA	8:29212840-29213021		-0.855692	3.5118	-6.82904	2.02745e-05	0.0397586
cg04226724	LPHN2	NM_012302	5'UTR	chr1:82265998-82269048	Island	high-CpG:82041072-82041258	DMR	NA	1:82039500-82041958	1:82267935-82269284	1.19347	-5.49417	6.82996	2.02486e-05	0.0397586
cg01464186	SGMS1	NM_147156	5'UTR					TRUE		10:52191587-52191865	-0.946706	5.17651	-6.82538	2.03786e-05	0.0397867
cg24068126				chr2:131148591-131149416	N_Shelf			NA			-1.46839	3.01813	-6.81126	2.07858e-05	0.0404038
cg02901065				chr7:76750995-76751394	N_Shelf			NA			-0.930769	2.05336	-6.79128	2.13766e-05	0.0408357
ch.2.237314361R								NA			1.0457	-8.04103	6.79198	2.13559e-05	0.0408357
cg16564358								TRUE			-0.921562	2.1453	-6.75919	2.23635e-05	0.0425376
cg15095427								TRUE			-0.951154	4.1619	-6.75582	2.247e-05	0.0425575
cg02392269	PARVA	NM_018222	Body					TRUE			-2.11407	2.76187	-6.74388	2.28513e-05	0.0425907
cg09323727				chr2:176936246-176936809	Island			NA	2:176644547-176645189		-0.816462	-4.7504	-6.73838	2.30296e-05	0.0425907
cg09528501								TRUE			0.798207	3.42223	6.73731	2.30641e-05	0.0425907
cg13184723	FLJ39653;TAPT1;FLJ39653	NR_027696;NM_153365;NR_027697	TSS1500;1stExon;TSS1500	chr4:16227525-16229145	Island	high-CpG:15836825-15837330		NA	4:15836648-15838421	4:16227480-16228215	-0.709823	-5.82276	-6.74292	2.28825e-05	0.0425907
cg16562730	CHST4;CHST4;CHST4;CHST4	NM_001166395;NM_001166395;NM_005769;NM_005769	1stExon;5'UTR;1stExon;5'UTR					TRUE			-2.27008	-3.55052	-6.74732	2.27408e-05	0.0425907
ch.17.1730525R	HELZ	NM_014877	Body					NA			0.956409	-5.82628	6.74124	2.29367e-05	0.0425907
cg20865323	PHACTR2;PHACTR2;PHACTR2;PHACTR2	NM_001100164;NM_001100166;NM_014721;NM_001100165	Body;Body;Body;Body	chr6:143999154-143999667	Island			NA		6:143998630-143999875	1.04632	-7.0427	6.73118	2.32648e-05	0.0427829
cg02449670	FRMD5	NM_032892	Body					TRUE			1.61994	1.2576	6.72644	2.34212e-05	0.0428926
cg01904886								TRUE			-1.16627	3.65979	-6.71641	2.37553e-05	0.0431286
cg26709343	NIP7;COG8	NM_016101;NM_032382	Body;TSS1500	chr16:69373061-69373882	S_Shore			NA	16:67930563-67931649	16:69372841-69374303	1.17241	-5.80082	6.68797	2.47316e-05	0.0445559
cg01932125	RSF1	NM_016578	3'UTR					NA			-1.28894	3.61259	-6.67238	2.52848e-05	0.0453682
cg23093058				chr5:1663730-1664340	N_Shore			NA	5:1715442-1715996		-1.40103	3.73732	-6.65566	2.58925e-05	0.0462713
cg26593228	BMPR1A	NM_004329	5'UTR					TRUE			-0.765128	2.47708	-6.65072	2.60754e-05	0.0462868
cg23086363	LHFPL2	NM_005779	5'UTR					TRUE			-1.24959	5.2826	-6.63446	2.6686e-05	0.0471193
cg06720244	ZC3H13	NM_015070	Body					NA	13:45441060-45441164		-1.30944	4.22588	-6.62882	2.69012e-05	0.0471639
cg24589113	DSTYK;DSTYK	NM_199462;NM_015375	1stExon;1stExon	chr1:205179963-205180910	Island	high-CpG:203447137-203447488		NA	1:203446595-203447659	1:205179662-205181516	0.705396	-5.0348	6.62371	2.7098e-05	0.0471639
cg09793866	STAR;STAR	NM_000349;NM_001007243	TSS1500;TSS1500					NA			0.688093	1.08983	6.61344	2.7498e-05	0.0476048
cg07187105	TCTN3;TCTN3	NM_001143973;NM_015631	3'UTR;3'UTR					NA			-0.820141	4.95932	-6.60873	2.76836e-05	0.0476822
cg13644317				chr18:70533965-70536871	Island			NA	18:68684946-68688303		-0.836952	-3.91707	-6.60686	2.77579e-05	0.0476822
cg09248429	LOC100133545	NR_024471	TSS200	chr11:2013333-2013617	N_Shelf			NA			0.839619	3.62064	6.59765	2.81256e-05	0.0477585
cg24711482								TRUE			1.01313	3.13346	6.59921	2.80631e-05	0.0477585
cg06381587	MRPL54;APBA3	NM_172251;NM_004886	TSS200;TSS1500	chr19:3762655-3763109	Island	low-CpG:3713650-3713690		NA	19:3713602-3714109	19:3762331-3763504	-1.38676	-6.63676	-6.58371	2.86923e-05	0.0485348
cg08878323	DLX5	NM_005221	Body	chr7:96653467-96654199	N_Shore		CDMR	NA		7:96652298-96652599	0.79774	-5.60896	6.5805	2.88244e-05	0.0485729
cg17301379				chr10:134622423-134622641	Island			NA	10:134472396-134473497		1.53308	1.64289	6.57353	2.91136e-05	0.0488744
cg20349432								TRUE			-1.13853	4.6348	-6.55995	2.96861e-05	0.0494608
cg08857545								NA	3:13490724-13490795		-1.5039	4.30727	-6.55307	2.99803e-05	0.0497639
cg03914274	FCGBP	NM_003890	Body	chr19:40397965-40398505	Island			NA			0.635131	2.75256	6.54813	3.01941e-05	0.0499317
