# Supplementary material for: The idiopathic preterm delivery methylation profile in umbilical cord blood DNA
Source: BMC Genomics. 2015 Sep 29;16:736. doi: 10.1186/s12864-015-1915-4 (PMC4588235; doi:10.1186/s12864-015-1915-4)
Supplement: Additional file 6: — Systematic differences (DMPs) Initiation with spontaneous PtLb vs PPROM. (XLS 44 kb) [file 12864_2015_1915_MOESM6_ESM.xls]

## Sheet: initiation specific DMPs
Supplementary table 6-Systematic differences (DMPs) Initiation with spontaneous PtLb vs PPROM
IlmnID	UCSC_RefGene_Name	UCSC_RefGene_Accession	UCSC_RefGene_Group	UCSC_CpG_Islands_Name	Relation_to_UCSC_CpG_Island	Phantom	DMR	Enhancer	HMM_Island	Regulatory_Feature_Name	logFC	AveExpr	t	Pearson correlation with initiation of labour (r)	P value adjusted for FDR
cg10455938	CACNA1I;CACNA1I	NM_001003406;NM_021096	Body;Body	chr22:40057941-40058844	Island		DMR	NA	22:38387939-38388781		-2.71077	-6.13107	-6.96605	1.67572e-05	0.0357954
cg05898482	XRCC2;XRCC2	NM_005431;NM_005431	1stExon;5'UTR	chr7:152372980-152373421	Island	high-CpG:152004124-152004279		NA	7:152003778-152004354	7:152372072-152373720	0.800284	-3.83088	6.73488	2.31434e-05	0.0466223
cg09194750	PDHX;PDHX;APIP;PDHX	NM_003477;NM_001166158;NM_015957;NM_001135024	TSS1500;TSS1500;Body;TSS1500	chr11:34937328-34938380	Island			NA	11:34893772-34895316	11:34937332-34937357	-1.1275	-6.0006	-8.86842	1.49793e-06	0.0059873
cg08577424	ACAD10;BRAP;ACAD10	NM_025247;NM_006768;NM_001136538	TSS1500;Body;TSS1500	chr12:112123246-112124059	Island			NA	12:110607630-110608442	12:112122965-112124332	-0.930081	-5.28251	-8.42286	2.54357e-06	0.00901825
cg00948275	HIST3H2BB;HIST3H2A	NM_175055;NM_033445	TSS1500;1stExon	chr1:228645196-228646434	Island			NA	1:226711540-226712312	1:228644770-228645978	0.842525	-6.62557	6.78514	2.1562e-05	0.0440371
cg01122627	BRSK2	NM_003957	Body	chr11:1470033-1470388	S_Shelf			NA	11:1430931-1431206	11:1474365-1475468	-1.05682	2.50718	-6.98643	1.62924e-05	0.0355695
cg18586262				chr13:69558904-69559304	N_Shore			NA			-1.50013	1.97592	-7.05951	1.47353e-05	0.0329825
cg07772791				chr8:144966638-144966880	N_Shore			NA	8:145036769-145037341		-0.871557	3.36778	-7.58188	7.32623e-06	0.0195597
cg01297486								TRUE			-1.82199	-0.965569	-7.59623	7.19034e-06	0.0193132
cg16518115	SERINC5	NM_178276	Body	chr5:79551369-79552294	N_Shelf			NA		5:79549229-79549357	-1.23168	1.0044	-7.34398	1.00299e-05	0.0244239
cg19153300								NA	11:134300078-134300191		-0.983918	2.62044	-6.81712	2.06158e-05	0.0424962
cg18959065	ALK	NM_004304	Body					TRUE			-2.28634	4.63944	-10.4446	2.67811e-07	0.00136426
cg23463680								NA	14:103841835-103842055		-2.17449	2.98439	-11.2858	1.16312e-07	0.000687309
cg12042135	FAM20C	NM_020223	Body	chr7:195474-195988	N_Shore			NA	7:289831-289947		-1.45303	1.63694	-8.43801	2.49734e-06	0.00892577
cg10507759							DMR	NA			-1.50509	2.85095	-11.8621	6.76742e-08	0.000468632
cg03539051	NLRP13	NM_176810	Body					NA			0.838864	3.68991	6.76977	2.2033e-05	0.0447925
cg03642695	TEKT3	NM_031898	Body					TRUE			-0.964795	3.36939	-6.8817	1.88375e-05	0.03938
cg04993286	ADCY9	NM_001116	Body	chr16:4027422-4027709	Island			NA	16:3967461-3967710		-1.17879	3.00274	-7.59953	7.1595e-06	0.0193132
cg06518884	ETV5	NM_004454	Body	chr3:185825462-185827003	N_Shelf			NA			-0.818792	3.90954	-6.8999	1.83663e-05	0.0387607
cg07716322	CABLES1;CABLES1;CABLES1	NM_138375;NM_001100619;NR_023359	Body;Body;Body					TRUE			1.41053	3.34323	7.01289	1.57091e-05	0.0346374
cg08105265	EPX	NM_000502	Body	chr17:56274392-56274598	Island			NA	17:53629392-53629551		-1.07122	3.81353	-7.73271	6.02442e-06	0.0166872
cg09227621	WNT3A	NM_033131	Body	chr1:228225442-228225753	Island		DMR	NA	1:226292066-226292625	1:228225380-228225713	1.10734	-5.10923	7.08996	1.4134e-05	0.0319594
cg09472901								TRUE			-1.78495	4.81734	-8.27344	3.05199e-06	0.0102424
cg09900585	BAT3;BAT3;BAT3;BAT3	NM_004639;NM_001098534;NM_080702;NM_080703	TSS1500;TSS1500;TSS1500;TSS1500	chr6:31620740-31621158	Island			NA	6:31728674-31729159	6:31619524-31621189	-0.860593	-5.59613	-7.00162	1.59548e-05	0.035005
cg10676481				chr6:167312252-167316030	Island			NA	6:167233434-167236039		-1.56689	5.09842	-7.75326	5.86712e-06	0.0164572
cg10738358	IGFBP7	NM_001553	Body					TRUE			-1.24482	3.1603	-7.44562	8.76301e-06	0.0224205
cg11896211	PNPLA2	NM_020376	Body	chr11:818974-820271	Island	high-CpG:809506-810248		NA	11:808975-810397	11:818961-820729	-1.96743	-6.82903	-7.65946	6.62268e-06	0.0181179
cg12066118	GLRX3	NM_006541	1stExon	chr10:131934520-131935324	Island	high-CpG:131824627-131824742		NA	10:131824453-131825633	10:131933852-131935675	-0.940976	-5.61764	-6.96344	1.6818e-05	0.0357954
cg12981577				chr3:131753880-131754139	S_Shelf			NA			-3.02136	0.426806	-7.12468	1.34802e-05	0.0307953
cg13227723				chr11:1293162-1294071	N_Shelf			NA			-1.11803	5.07408	-8.37146	2.7074e-06	0.00937414
cg13380890							DMR	TRUE		12:76414085-76415188	2.15791	0.982667	7.88521	4.95643e-06	0.0148421
cg15506036								TRUE			1.03803	3.41562	8.19434	3.36434e-06	0.0109635
cg17100770	NPLOC4	NM_017921	Body					NA	17:77142792-77143107		0.917531	5.41357	6.71262	2.38831e-05	0.047679
cg20831041	PTDSS2	NM_030783	Body	chr11:464450-464685	Island			NA	11:454384-454685		-0.787526	4.40104	-7.14555	1.31028e-05	0.0302449
cg21583086				chr2:241069198-241069400	N_Shelf			NA	2:240714419-240714542		-1.2881	5.09296	-7.7029	6.26059e-06	0.0172337
cg21873967	ZSCAN4	NM_152677	TSS1500	chr19:58175623-58176104	S_Shelf			NA			1.41553	3.72544	8.38272	2.67056e-06	0.00931941
cg22586603								TRUE			-2.1668	1.06413	-7.74001	5.96798e-06	0.0166349
cg22626574								TRUE			-1.38347	5.80499	-6.96658	1.67449e-05	0.0357954
cg23101028	DOC2B	NM_003585	Body	chr17:29994-31868	N_Shelf			NA		17:26985-27282	1.72843	2.23316	7.25264	1.13361e-05	0.0268664
cg23327326	SFXN1	NM_022754	TSS1500	chr5:174905342-174906065	N_Shore			NA			-1.82425	2.44075	-12.1764	5.08423e-08	0.000363432
cg24960960	SDHAP3	NR_003263	TSS200	chr5:1594238-1595027	Island			NA	5:1647215-1648016	5:1594141-1595124	3.42617	-3.53746	6.75313	2.25554e-05	0.0456452
cg27247252	CSPP1;CSPP1;COPS5	NM_024790;NM_001077204;NM_006837	TSS1500;TSS1500;TSS1500	chr8:67976440-67977448	N_Shore		CDMR	NA		8:67975827-67977592	-2.86755	-0.369001	-10.0014	4.25021e-07	0.00200388

## Sheet: Initiation-wikipathways
No pathways
