# Supplementary material for: The idiopathic preterm delivery methylation profile in umbilical cord blood DNA
Source: BMC Genomics. 2015 Sep 29;16:736. doi: 10.1186/s12864-015-1915-4 (PMC4588235; doi:10.1186/s12864-015-1915-4)
Supplement: Additional file 7: — DMPs shared between groups. (XLS 155 kb) [file 12864_2015_1915_MOESM7_ESM.xls]

## Sheet: Shared DMPs
Supplementary table 7- DMPs shared between groups
IlmnID	Genome_Build	CHR	MAPINFO	SourceSeq	Chromosome_36	Coordinate_36	Strand	Probe_SNPs	Probe_SNPs_10	Random_Loci	Methyl27_Loci	UCSC_RefGene_Name	UCSC_RefGene_Accession	UCSC_RefGene_Group	UCSC_CpG_Islands_Name	Relation_to_UCSC_CpG_Island	Phantom	DMR	Enhancer	HMM_Island	Regulatory_Feature_Name	Regulatory_Feature_Group.......................................................................................................................................	logFC	AveExpr	t	P.Value	adj.P.Val
cg00077738	37	4	1801866	CGGGGTCCACCTCACCTATAGCCAACACCAGAGCCCCACAGGCCAGCCCT	4	1771664	R		rs2301293	NA	NA	FGFR3;FGFR3;FGFR3	NM_001163213;NM_000142;NM_022965	Body;Body;Body	chr4:1803076-1805672	N_Shore			NA			;;;;;;;;;;;;;;;;;;;;;;;;;;;;;;;;;;;;;;;;;;;;;;;;;;;;;;;;;;;;;;;;;;;;;;;;;;;;;;;;;;;;;;;;;;;;;;;;;;;;;;;;;;;;;;;;;;;;;;;;;;;;;;;;;	1.05585	4.99364	5.61088	0.00012319	0.0429393
cg00221745	37	10	104179478	CGGACTCCGCGTGGTGCTGAAGGGGACAGCGCCAGATTTGTCGCACTGCG	10	104169468	R			NA	NA	FBXL15;PSD	NM_024326;NM_002779	TSS200;TSS1500	chr10:104178528-104179548	Island	high-CpG:104169427-104169495		NA	10:104168519-104170284	10:104179024-104179937	Promoter_Associated_Cell_type_specific;;;;;;;;;;;;;;;;;;;;;;;;;;;;;;;;;;;;;;;;;;;;;;;;;;;;;;;;;;;;;;;;;;;;;;;;;;;;;;;;;;;;;;;;;;;;;;;;;;;;;;;;;;;;;;;;;;;;;;;;;;;;;;;;;;;;	1.92861	-6.70297	10.4219	2.74121e-07	0.00141264
cg00264380	37	18	48405387	CGGCCGGTTCCTGCCTCCAATTGGCCCGCGAGCCCGTCCGTCTCCACCGT	18	46659385	F			NA	NA	ME2;ME2	NM_002396;NM_001168335	TSS200;TSS200	chr18:48405135-48405983	Island			NA	18:46659000-46660250	18:48405164-48406136	Promoter_Associated;;;;;;;;;;;;;;;;;;;;;;;;;;;;;;;;;;;;;;;;;;;;;;;;;;;;;;;;;;;;;;;;;;;;;;;;;;;;;;;;;;;;;;;;;;;;;;;;;;;;;;;;;;;;;;;;;;;;;;;;;;;;;;;;;;;;	-2.12738	-4.76693	-18.4196	4.93003e-10	9.10391e-06
cg00456685	37	3	33340829	GTCAGCATTTCCCCCAAATTTTCTGTGGAATATTAAAAGGATTCCGGCCG	3	33315833	F	rs36052497	rs12491883	NA	NA	FBXL2	NM_012157	Body					TRUE			;;;;;;;;;;;;;;;;;;;;;;;;;;;;;;;;;;;;;;;;;;;;;;;;;;;;;;;;;;;;;;;;;;;;;;;;;;;;;;;;;;;;;;;;;;;;;;;;;;;;;;;;;;;;;;;;;;;;;;;;;;;;;;;;;;;;;;;	-1.32125	3.53957	-11.39	1.05286e-07	0.000666594
cg00714198	37	3	12705702	CGCGAGCCCTACTGGCAGTCGACTTCTAACTTGGCTCGGGCATCCATCGC	3	12680702	F			NA	NA	RAF1	NM_002880	TSS200	chr3:12705059-12705887	Island	high-CpG:12680329-12680722		NA	3:12679585-12681046	3:12705166-12705868	Promoter_Associated;;;;;;;;;;;;;;;;;;;;;;;;;;;;;;;;;;;;;;;;;;;;;;;;;;;;;;;;;;;;;;;;;;;;;;;;;;;;;;;;;;;;;;;;;;;;;;;;;;;;;;;;;;;;;;;;;;;;;;;;;;;;;;;;;;;;;;;	1.69053	-7.30936	7.1423	1.31609e-05	0.0173079
cg00998438	37	1	166890436	CTGACCGTAGTACTCCTCCAAGGAGTCGTCCTGGTAGAAGCCGCTGTGCG	1	165157060	R			NA	NA	ILDR2	NM_199351	Body	chr1:166889776-166890649	Island	high-CpG:165156985-165157111		NA	1:165156401-165157347		;;;;;;;;;;;;;;;;;;;;;;;;;;;;;;;;;;;;;;;;;;;;;;;;;;;;;;;;;;;;;;;;;;;;;;;;;;;;;;;;;;;;;;;;;;;;;;;;;;;;;;;;;;;;;;;;;;;;;;;;;;;;;;;;;;;;;;;	-2.33093	-5.12214	-9.71043	5.8085e-07	0.00260027
cg01063413	37	5	32177881	TTCTCAGTAGCATTTAGCTCCAGCAAGCTCAACGACCCCTTCACTCCTCG	5	32213638	R			NA	NA				chr5:32173598-32174837	S_Shelf			NA			;;;;;;;;;;;;;;;;;;;;;;;;;;;;;;;;;;;;;;;;;;;;;;;;;;;;;;;;;;;;;;;;;;;;;;;;;;;;;;;;;;;;;;;;;;;;;;;;;;;;;;;;;;;;;;;;;;;;;;;;;;;;;;;;;;;;;;;	-1.10925	1.79856	-11.4045	1.03845e-07	0.000666594
cg01101677	37	2	44313980	ATTTCTGGGGCATCTCCCAGCATGCTGCTTGTGTCCTGCAGAAAGCTCCG	2	44167484	R			NA	NA				chr2:44314288-44314564	N_Shore			NA	2:44167424-44168062	2:44313758-44315307	Unclassified;;;;;;;;;;;;;;;;;;;;;;;;;;;;;;;;;;;;;;;;;;;;;;;;;;;;;;;;;;;;;;;;;;;;;;;;;;;;;;;;;;;;;;;;;;;;;;;;;;;;;;;;;;;;;;;;;;;;;;;;;;;;;;;;;;;;;;;	-0.654266	3.91145	-5.88351	8.08163e-05	0.0367751
cg01275521	37	17	73559562	TGAGCAACCTGCACCTGAATCCAGGAGGCACTGGGGGTGGGCCCTGCCCG	17	71071157	F		rs1671028	NA	NA	LLGL2;LLGL2;LLGL2	NM_001015002;NM_004524;NM_001031803	Body;Body;Body	chr17:73559350-73559563	Island			NA			;;;;;;;;;;;;;;;;;;;;;;;;;;;;;;;;;;;;;;;;;;;;;;;;;;;;;;;;;;;;;;;;;;;;;;;;;;;;;;;;;;;;;;;;;;;;;;;;;;;;;;;;;;;;;;;;;;;;;;;;;;;;;;;;;	0.824934	3.54993	7.0142	1.56809e-05	0.0181451
cg01443440	37	11	119252448	CGGCTATTGGCTTGTTCCTACTGTGGCGTCATTAGAGCCCGGCCTCCGGC	11	118757658	F		rs7943722	NA	NA	USP2	NM_004205	TSS200	chr11:119252130-119252564	Island			NA	11:118757064-118757917	11:119251497-119253127	Promoter_Associated;;;;;;;;;;;;;;;;;;;;;;;;;;;;;;;;;;;;;;;;;;;;;;;;;;;;;;;;;;;;;;;;;;;;;;;;;;;;;;;;;;;;;;;;;;;;;;;;;;;;;;;;;;;;;;;;;;;;;;;;;;;;;;;;;;;;;;;	1.96586	-6.1996	14.3638	8.16827e-09	9.05022e-05
cg01799862	37	16	67143802	CGGCCCTCCCCGCGCTTTACGGCCCGGCACGCCACTTTTACTGCAGTCGC	16	65701303	F			NA	NA	C16orf70	NM_025187	TSS200	chr16:67143282-67143827	Island	high-CpG:65701284-65701429		NA	16:65700636-65701836	16:67143198-67144701	Promoter_Associated;;;;;;;;;;;;;;;;;;;;;;;;;;;;;;;;;;;;;;;;;;;;;;;;;;;;;;;;;;;;;;;;;;;;;;;;;;;;;;;;;;;;;;;;;;;;;;;;;;;;;;;;;;;;;;;;;;;;;;;;;;;;;;;;;;;;;;;	-4.44222	-6.00931	-25.9974	9.40305e-12	5.25129e-07
cg01979298	37	17	38589733	CGGCAGAGGAACAGGGCTGGGTAGGCCCAGCAACAAGGCCTATTACACCT	17	35843259	R		rs56394376	NA	NA								TRUE		17:38589627-38590256	Unclassified;;;;;;;;;;;;;;;;;;;;;;;;;;;;;;;;;;;;;;;;;;;;;;;;;;;;;;;;;;;;;;;;;;;;;;;;;;;;;;;;;;;;;;;;;;;;;;;;;;;;;;;;;;;;;;;;;;;;;;;;;;;;;;;;;;;;;;;	-1.01065	3.86108	-7.56395	7.49997e-06	0.0138496
cg02290067	37	5	7289074	TTTTGAGACGGAGTCTGGCTCTGCCTCCCAGACTGGATAGCACGATCTCG	5	7342074	R			NA	NA				chr5:7289733-7290153	N_Shore			NA			;;;;;;;;;;;;;;;;;;;;;;;;;;;;;;;;;;;;;;;;;;;;;;;;;;;;;;;;;;;;;;;;;;;;;;;;;;;;;;;;;;;;;;;;;;;;;;;;;;;;;;;;;;;;;;;;;;;;;;;;;;;;;;;;;;;;;;;	-0.872323	3.1013	-7.72969	6.0479e-06	0.01247
cg02376843	37	5	172083710	TCTACTTTTAAACTTAACTTCTGGGGAAGCGGCGGCAGGCGCCATGTCCG	5	172016315	F	rs6556036		NA	NA	NEURL1B	NM_001142651	Body			low-CpG:172016312-172016343		NA	5:172016178-172016316		;;;;;;;;;;;;;;;;;;;;;;;;;;;;;;;;;;;;;;;;;;;;;;;;;;;;;;;;;;;;;;;;;;;;;;;;;;;;;;;;;;;;;;;;;;;;;;;;;;;;;;;;;;;;;;;;;;;;;;;;;;;;;;;;;;;;;;;	-3.10063	0.753351	-20.6518	1.33376e-10	3.28393e-06
cg02381009	37	5	1241958	CGCCTGCTCATTGAGATGTGCTTGTAACCCCGTCAATATTTGCGCACTTT	5	1294958	R			NA	NA	SLC6A18	NM_182632	Body	chr5:1242444-1242664	N_Shore			NA	5:1294765-1294995		;;;;;;;;;;;;;;;;;;;;;;;;;;;;;;;;;;;;;;;;;;;;;;;;;;;;;;;;;;;;;;;;;;;;;;;;;;;;;;;;;;;;;;;;;;;;;;;;;;;;;;;;;;;;;;;;;;;;;;;;;;;;;;;;;;;;;;;	-0.851654	4.63607	-7.36062	9.80968e-06	0.0153007
cg02793828	37	16	85196116	CGACCCACCAGCCGCATAAATCAGAGGCCAGGGAAGTCGAGCTGGCGGCT	16	83753617	F			NA	NA				chr16:85196735-85196992	N_Shore			NA	16:83753593-83754007		;;;;;;;;;;;;;;;;;;;;;;;;;;;;;;;;;;;;;;;;;;;;;;;;;;;;;;;;;;;;;;;;;;;;;;;;;;;;;;;;;;;;;;;;;;;;;;;;;;;;;;;;;;;;;;;;;;;;;;;;;;;;;;;;;;;;;;;	-3.89251	1.86064	-26.1907	8.63087e-12	5.25129e-07
cg02806927	37	2	152266364	CGAGCCAATCCAACAGTCAGCGGCACACCGGAGTTATCGATCGCCTCCCT	2	151974610	R			NA	NA	RIF1	NM_018151	TSS200	chr2:152266271-152267286	Island			NA	2:151974569-151975517	2:152266014-152267640	Promoter_Associated;;;;;;;;;;;;;;;;;;;;;;;;;;;;;;;;;;;;;;;;;;;;;;;;;;;;;;;;;;;;;;;;;;;;;;;;;;;;;;;;;;;;;;;;;;;;;;;;;;;;;;;;;;;;;;;;;;;;;;;;;;;;;;;;;;;;;;;	-2.05616	-6.98117	-6.30716	4.28472e-05	0.0285183
cg02828928	37	5	34007658	CGGGCAACAGCAGTATCTCAGAACCCAAGTTTTGGACAATCCAGTTTGGG	5	34043415	F		rs34688	NA	NA	AMACR;AMACR;AMACR;AMACR;AMACR;AMACR	NM_001167595;NM_001167597;NM_001167596;NM_001167598;NM_203382;NM_014324	Body;Body;Body;Body;Body;Body	chr5:34007796-34008105	N_Shore			NA			;;;;;;;;;;;;;;;;;;;;;;;;;;;;;;;;;;;;;;;;;;;;;;;;;;;;;;;;;;;;;;;;;;;;;;;;;;;;;;;;;;;;;;;;;;;;;;;;;;;;;;;;;;;;;;;;;;;;;;;;	0.88602	-4.74165	6.20097	5.01178e-05	0.0310219
cg02946903	37	11	45742200	CGATGACTTGCTAAAAAGAGAGCACACATTAGTGAGGGTAGGAAGGCCAA	11	45698776	F		rs78521023	NA	NA								NA			;;;;;;;;;;;;;;;;;;;;;;;;;;;;;;;;;;;;;;;;;;;;;;;;;;;;;;;;;;;;;;;;;;;;;;;;;;;;;;;;;;;;;;;;;;;;;;;;;;;;;;;;;;;;;;;;;;;;;;;;;;;;;;;;;;;;;;;	-2.09345	3.18774	-15.3657	3.83741e-09	5.15362e-05
cg02988764	37	7	4757422	CGGTGCAGCAAAGCTTCAGAAGAAACAGCATTTAGAGGCAGGGTTCAAGC	7	4723948	R			NA	NA	FOXK1	NM_001037165	Body	chr7:4757802-4758037	N_Shore			NA			;;;;;;;;;;;;;;;;;;;;;;;;;;;;;;;;;;;;;;;;;;;;;;;;;;;;;;;;;;;;;;;;;;;;;;;;;;;;;;;;;;;;;;;;;;;;;;;;;;;;;;;;;;;;;;;;;;;;;;;;;;;;;;;;;;;;;;;	-1.38005	3.82627	-8.20958	3.30159e-06	0.00892214
cg02989768	37	6	33266413	AGCCGCAGGGGCCGCGGGAGCATGGCCGAGTGAAGGAATCAGCGGGGTCG	6	33374391	R			NA	NA	RGL2;RGL2	NM_004761;NR_028387	5'UTR;Body	chr6:33266302-33267582	Island	high-CpG:33374370-33375214		NA	6:33374048-33375795	6:33265620-33266435	Promoter_Associated;;;;;;;;;;;;;;;;;;;;;;;;;;;;;;;;;;;;;;;;;;;;;;;;;;;;;;;;;;;;;;;;;;;;;;;;;;;;;;;;;;;;;;;;;;;;;;;;;;;;;;;;;;;;;;;;;;;;;;;;;;;;;;;;;;;;	-2.25713	-6.28712	-11.1249	1.35875e-07	0.000836364
cg03003216	37	6	31125920	AGCGCAGTAGGGGGCTCTCGCGGTTGGTAAGGGACGTTCGGGAAGAGTCG	6	31233899	F	rs34888897		NA	NA	CCHCR1;CCHCR1;TCF19;TCF19;CCHCR1	NM_001105564;NM_001105563;NM_007109;NM_001077511;NM_019052	TSS1500;TSS1500;TSS1500;TSS1500;5'UTR	chr6:31125894-31126561	Island			NA	6:31233889-31234716	6:31125801-31126560	Promoter_Associated;;;;;;;;;;;;;;;;;;;;;;;;;;;;;;;;;;;;;;;;;;;;;;;;;;;;;;;;;;;;;;;;;;;;;;;;;;;;;;;;;;;;;;;;;;;;;;;;;;;;;;;;;;;;;;;;;;;;;;;;;;;	2.3898	-5.96633	9.42657	7.93493e-07	0.00328661
cg03104758	37	16	57219801	TGTTTCTTTCTTTCTTCCTTTCATTTTTTTTTCTTTTTTAAGAGCGAGCG	16	55777302	F	rs11383644		NA	NA	RSPRY1;FAM192A;FAM192A	NM_133368;NM_024946;NM_024946	TSS1500;1stExon;5'UTR	chr16:57219486-57220583	Island	high-CpG:55777226-55777472		NA		16:57219368-57221916	Promoter_Associated;;;;;;;;;;;;;;;;;;;;;;;;;;;;;;;;;;;;;;;;;;;;;;;;;;;;;;;;;;;;;;;;;;;;;;;;;;;;;;;;;;;;;;;;;;;;;;;;;;;;;;;;;;;;;;;;;;;;;;;;;;;;;;;;;	-0.768767	-4.08677	-5.48418	0.000150385	0.0470683
cg03126579	37	19	3822189	CGCTGAACACCTGAGACACAGAACAGCCGCACGCGCACCAGGCACGAGGC	19	3773189	F			NA	NA	ZFR2	NM_015174	Body	chr19:3821974-3822278	Island		DMR	NA	19:3772975-3773278	19:3821768-3822446	Unclassified_Cell_type_specific;;;;;;;;;;;;;;;;;;;;;;;;;;;;;;;;;;;;;;;;;;;;;;;;;;;;;;;;;;;;;;;;;;;;;;;;;;;;;;;;;;;;;;;;;;;;;;;;;;;;;;;;;;;;;;;;;;;;;;;;;;;;;;;;;;;;;;;	-2.13354	-6.85335	-11.6504	8.23512e-08	0.000588663
cg03235083	37	5	73980966	ATCAGAGGAAGCGCGGCCGCGGGTGAGTCACCGAGTCAGATGACTGCGCG	5	74016722	F			NA	NA	HEXB	NM_000521	TSS200	chr5:73980913-73981521	Island			NA	5:74016626-74017247	5:73980720-73982186	Promoter_Associated;;;;;;;;;;;;;;;;;;;;;;;;;;;;;;;;;;;;;;;;;;;;;;;;;;;;;;;;;;;;;;;;;;;;;;;;;;;;;;;;;;;;;;;;;;;;;;;;;;;;;;;;;;;;;;;;;;;;;;;;;;;;;;;;;;;;;;;	-2.00247	-7.49915	-7.18195	1.24714e-05	0.0170067
cg03303025	37	16	85833081	GAGAAGCGCGACTGGAGTCTGGGGCTGCGGCTTCCCAGAGGCGCGAGTCG	16	84390582	F			NA	NA	COX4NB;COX4NB;COX4I1;COX4NB;COX4NB	NM_006067;NM_001142288;NM_001861;NM_001142288;NM_006067	1stExon;5'UTR;TSS200;1stExon;5'UTR	chr16:85832420-85833842	Island	high-CpG:84390291-84390857		NA	16:84389962-84391463	16:85832931-85833879	Promoter_Associated;;;;;;;;;;;;;;;;;;;;;;;;;;;;;;;;;;;;;;;;;;;;;;;;;;;;;;;;;;;;;;;;;;;;;;;;;;;;;;;;;;;;;;;;;;;;;;;;;;;;;;;;;;;;;;;;;;;;;;;;;;;	1.92889	-6.54151	11.5165	9.33838e-08	0.000627071
cg03369477	37	11	123066108	CGCTTCTCCCCGACCGGCCCCCACCGCAAACCCCAAACGCCGCGCGGGAG	11	122571318	R			NA	NA	ASAM	NM_024769	TSS200	chr11:123065426-123066184	Island			NA	11:122571223-122572280	11:123066029-123066634	Unclassified_Cell_type_specific;;;;;;;;;;;;;;;;;;;;;;;;;;;;;;;;;;;;;;;;;;;;;;;;;;;;;;;;;;;;;;;;;;;;;;;;;;;;;;;;;;;;;;;;;;;;;;;;;;;;;;;;;;;;;;;;;;;;;;;;;;;;;;;;;;;;;;;	1.82738	-5.72979	6.16262	5.30563e-05	0.0316901
cg03608342	37	7	29724677	GCGGAGTGGCCAATGGGACCGGGACCAGAGCCGGGGGCCGGAGGCCGCCG	7	29691202	F		rs10269466	NA	NA	LOC646762	NR_024278	Body	chr7:29724188-29725436	Island			NA	7:29690673-29691945	7:29724425-29724704	Unclassified_Cell_type_specific;;;;;;;;;;;;;;;;;;;;;;;;;;;;;;;;;;;;;;;;;;;;;;;;;;;;;;;;;;;;;;;;;;;;;;;;;;;;;;;;;;;;;;;;;;;;;;;;;;;;;;;;;;;;;;;;;;;;;;;;;;;;;;;;;;;;;;;	1.06494	-4.32866	9.84191	5.03939e-07	0.00237596
cg03643414	37	20	305157	CGGCCCCTCCCCGCCACGCGCCTCGTGCCGGCCACCCGGCCACGCCCCCA	20	253157	F	rs6083565		NA	NA	SOX12	NM_006943	TSS1500	chr20:304826-308323	Island	high-CpG:253110-253183		NA	20:252827-253462	20:304798-305275	Promoter_Associated;;;;;;;;;;;;;;;;;;;;;;;;;;;;;;;;;;;;;;;;;;;;;;;;;;;;;;;;;;;;;;;;;;;;;;;;;;;;;;;;;;;;;;;;;;;;;;;;;;;;;;;;;;;;;;;;;;;;;;;;;;;;;;;;;;;;;;;	-2.02292	-5.86511	-14.4089	7.88736e-09	9.05022e-05
cg03936229	37	17	55392230	TTCACTGTGCACATGATTTACTTGGGGCATCTTCTAAAAACGCAGGCGCG	17	52747229	F		rs79034241	NA	NA	MSI2;MSI2	NM_138962;NM_170721	Body;Body					TRUE			;;;;;;;;;;;;;;;;;;;;;;;;;;;;;;;;;;;;;;;;;;;;;;;;;;;;;;;;;;;;;;;;;;;;;;;;;;;;;;;;;;;;;;;;;;;;;;;;;;;;;;;;;;;;;;;;;;;;;;;;;;;;;;;;;;;;	0.134594	2.97576	1.24952	0.235779	0.724493
cg04013393	37	1	19578177	GGGACTGCCTCGGCACACGGGAAGTTGCCCTACAGGCGCGGGAGAAAGCG	1	19450764	R			NA	NA	MRTO4;KIAA0090;MRTO4	NM_016183;NM_015047;NM_016183	1stExon;TSS200;5'UTR	chr1:19577884-19578708	Island	high-CpG:19450626-19450918		NA	1:19450472-19451362	1:19577476-19578958	Promoter_Associated;;;;;;;;;;;;;;;;;;;;;;;;;;;;;;;;;;;;;;;;;;;;;;;;;;;;;;;;;;;;;;;;;;;;;;;;;;;;;;;;;;;;;;;;;;;;;;;;;;;;;;;;;;;;;;;;;;;;;;;;;;;;;;;;;	-1.9287	-6.50059	-9.48396	7.44553e-07	0.00314264
cg04333867	37	14	24567446	ACCGTGTCCCGCTGAGAAGGAGTTACAATCACCGTCTTGCTCTCTACTCG	14	23637286	F			NA	NA	PCK2;PCK2	NM_004563;NM_001018073	Body;Body	chr14:24563256-24563886	S_Shelf			NA			;;;;;;;;;;;;;;;;;;;;;;;;;;;;;;;;;;;;;;;;;;;;;;;;;;;;;;;;;;;;;;;;;;;;;;;;;;;;;;;;;;;;;;;;;;;;;;;;;;;;;;;;;;;;;;;;;;;;;;;;;;;;;;;;;;;;	-3.4483	3.89027	-25.483	1.18489e-11	5.25129e-07
cg04419157	37	4	157893306	CGGAACACCTCTAACCCCAAATACAGAGCACGATGGGTGGTGAAGGGTGC	4	158112756	F			NA	NA	PDGFC	NM_016205	TSS1500	chr4:157892685-157893286	S_Shore		DMR	NA			;;;;;;;;;;;;;;;;;;;;;;;;;;;;;;;;;;;;;;;;;;;;;;;;;;;;;;;;;;;;;;;;;;;;;;;;;;;;;;;;;;;;;;;;;;;;;;;;;;;;;;;;;;;;;;;;;;;;;;;;;;;;;;;;;;;;;;;	-0.827872	-6.83545	-6.68899	2.46957e-05	0.0230904
cg04518836	37	5	150039034	GGACAATACCACCCTGAGACATTACCTAGACCCACTCTCCCCATTATACG	5	150019227	F			NA	NA	MYOZ3;MYOZ3	NM_133371;NM_001122853	TSS1500;TSS1500	chr5:150035968-150036629	S_Shelf			TRUE			;;;;;;;;;;;;;;;;;;;;;;;;;;;;;;;;;;;;;;;;;;;;;;;;;;;;;;;;;;;;;;;;;;;;;;;;;;;;;;;;;;;;;;;;;;;;;;;;;;;;;;;;;;;;;;;;;;;;;;;;;;;;;;;;;;;;	-0.97847	2.64379	-7.14965	1.303e-05	0.0172381
cg04523868	37	11	64563983	CCTCCAGCTGATTTCACATCGCTGCTCCTGGCTCTACTGCGTGAACAACG	11	64320559	F			NA	NA	MAP4K2	NM_004579	Body					NA			;;;;;;;;;;;;;;;;;;;;;;;;;;;;;;;;;;;;;;;;;;;;;;;;;;;;;;;;;;;;;;;;;;;;;;;;;;;;;;;;;;;;;;;;;;;;;;;;;;;;;;;;;;;;;;;;;;;;;;;;;;;;;;;;;;;;;;;	-2.63247	-3.49217	-15.7427	2.92141e-09	4.0678e-05
cg04683509	37	19	45885800	AGACCGACTGGTGGTGGGCCGCGCTGCACGGCCAGGAGGGCTACGTGCCG	19	50577640	F			NA	NA	PPP1R13L;PPP1R13L	NM_001142502;NM_006663	Body;Body	chr19:45885786-45885999	Island			NA	19:50577627-50577839		;;;;;;;;;;;;;;;;;;;;;;;;;;;;;;;;;;;;;;;;;;;;;;;;;;;;;;;;;;;;;;;;;;;;;;;;;;;;;;;;;;;;;;;;;;;;;;;;;;;;;;;;;;;;;;;;;;;;;;;;;;;;;;;;;;;;	0.454272	0.696328	1.83005	0.092696	0.550887
cg04917148	37	2	219082031	TTGGGTGGGTGGGTGTCTCCACAGTCTGCGTGCGTGGGCCAGCGCGTTCG	2	218790276	R			NA	NA	ARPC2;ARPC2	NM_005731;NM_152862	TSS200;5'UTR	chr2:219081653-219082032	Island			NA	2:218789715-218790833	2:219081616-219082629	Promoter_Associated;;;;;;;;;;;;;;;;;;;;;;;;;;;;;;;;;;;;;;;;;;;;;;;;;;;;;;;;;;;;;;;;;;;;;;;;;;;;;;;;;;;;;;;;;;;;;;;;;;;;;;;;;;;;;;;;;;;;;;;;;;;;;;;;;;;;	-1.76812	-7.24203	-8.85564	1.52043e-06	0.00539069
cg04990056	37	1	28099876	CGGGACTTCAGCAGCATCATCCAGACGTGCAGCGGCAACATCCAGCGGAT	1	27972463	F			NA	NA	STX12	NM_177424	1stExon	chr1:28099628-28100031	Island			NA	1:27972073-27972702	1:28098844-28100571	Promoter_Associated;;;;;;;;;;;;;;;;;;;;;;;;;;;;;;;;;;;;;;;;;;;;;;;;;;;;;;;;;;;;;;;;;;;;;;;;;;;;;;;;;;;;;;;;;;;;;;;;;;;;;;;;;;;;;;;;;;;;;;;;;;;;;;;;;;;;;;;	-1.55746	-6.57215	-12.5552	3.63201e-08	0.000303711
cg05053735	37	16	937312	GGAGTCAGCCAGGAGCAGCCCCAGCCGCTGTGCTCTGTGTGAGCCTTGCG	16	877313	R		rs77732138	NA	NA	LMF1	NM_022773	Body					TRUE	16:877313-877769		;;;;;;;;;;;;;;;;;;;;;;;;;;;;;;;;;;;;;;;;;;;;;;;;;;;;;;;;;;;;;;;;;;;;;;;;;;;;;;;;;;;;;;;;;;;;;;;;;;;;;;;;;;;;;;;;;;;;;;;;;;;;;;;;;;;;;;;	0.944638	3.69153	6.12903	5.57809e-05	0.0322727
cg05181148	37	12	49351152	GGCCAGGGCAGCAGCCGGGCTGAAGTCGGCTTGGGGAGCCAGAGGGAGCG	12	47637419	F	rs76101427		NA	NA	ARF3;ARF3	NM_001659;NM_001659	5'UTR;1stExon	chr12:49350839-49351387	Island			NA	12:47637083-47637713	12:49350329-49351806	Promoter_Associated;;;;;;;;;;;;;;;;;;;;;;;;;;;;;;;;;;;;;;;;;;;;;;;;;;;;;;;;;;;;;;;;;;;;;;;;;;;;;;;;;;;;;;;;;;;;;;;;;;;;;;;;;;;;;;;;;;;;;;;;;;;;;;;;;;;;	-2.0747	-5.70437	-11.5999	8.63364e-08	0.000597864
cg05300762	37	19	16990306	TATCTGTGCGTGTATACACATACGCCTAGGGTGCCCACTGCAGGAACACG	19	16851306	F	rs34913153	rs45454499	NA	NA	SIN3B	NM_015260	3'UTR	chr19:16989009-16989700	S_Shore			NA			;;;;;;;;;;;;;;;;;;;;;;;;;;;;;;;;;;;;;;;;;;;;;;;;;;;;;;;;;;;;;;;;;;;;;;;;;;;;;;;;;;;;;;;;;;;;;;;;;;;;;;;;;;;;;;;;;;;;;;;;;;;;;;;;;;;;;;;	0.993836	4.07948	6.81553	2.06618e-05	0.0209065
cg05507414	37	7	97937200	TGTTCAGTCCCGTTGCAACCGAAACTGATCGCTGTAAACTGGGATCTTCG	7	97775136	R			NA	NA	BAIAP2L1	NM_018842	Body					NA	7:97774898-97775137		;;;;;;;;;;;;;;;;;;;;;;;;;;;;;;;;;;;;;;;;;;;;;;;;;;;;;;;;;;;;;;;;;;;;;;;;;;;;;;;;;;;;;;;;;;;;;;;;;;;;;;;;;;;;;;;;;;;;;;;;;;;;;;;;;;;;;;;	-1.48686	4.75563	-8.45205	2.45531e-06	0.00764891
cg05531044	37	3	132441182	GTACTCACTAGGTAGTAGCGGCAACGGACGCCATGGGGACCGCCTCGTCG	3	133923872	F			NA	NA	NPHP3;NCRNA00119	NM_153240;NR_002811	1stExon;TSS200	chr3:132440713-132441213	Island	high-CpG:133923758-133924147		NA	3:133923407-133924716	3:132440472-132442255	Promoter_Associated;;;;;;;;;;;;;;;;;;;;;;;;;;;;;;;;;;;;;;;;;;;;;;;;;;;;;;;;;;;;;;;;;;;;;;;;;;;;;;;;;;;;;;;;;;;;;;;;;;;;;;;;;;;;;;;;;;;;;;;;;;;;;;;;;;;;	-1.83151	-6.46156	-6.99455	1.6111e-05	0.0184026
cg05572370	37	11	2323247	CTGCCCAGGAGGTAGGCTGCATCCGCCCCTCTGTCTGTCTGTCAACATCG	11	2279823	F			NA	NA	TSPAN32;C11orf21;TSPAN32;C11orf21	NM_139022;NM_001142946;NM_139022;NR_024621	1stExon;TSS200;5'UTR;TSS200			low-CpG:2279812-2279967		NA			;;;;;;;;;;;;;;;;;;;;;;;;;;;;;;;;;;;;;;;;;;;;;;;;;;;;;;;;;;;;;;;;;;;;;;;;;;;;;;;;;;;;;;;;;;;;;;;;;;;;;;;;;;;;;;;;;;;;;;;;;;;;;;	-1.3329	-3.83812	-10.9232	1.65534e-07	0.000965303
cg05638359	37	1	190444387	CGACGATTCCTCAGAATGCCTGCTTTATAAAACCCTAATCACTGTCCTTG	1	188711010	R			NA	NA	FAM5C	NM_199051	5'UTR				DMR	NA			;;;;;;;;;;;;;;;;;;;;;;;;;;;;;;;;;;;;;;;;;;;;;;;;;;;;;;;;;;;;;;;;;;;;;;;;;;;;;;;;;;;;;;;;;;;;;;;;;;;;;;;;;;;;;;;;;;;;;;;;;;;;;;;;;;;;;;;	-0.319996	-4.45638	-2.60528	0.0233311	0.343051
cg05669873	37	3	39149014	CGCTGACGCCCAGGCCCATGGCAGCGGCTCCGCTCGGCACCCAGGTCCAG	3	39124018	F			NA	NA	GORASP1;TTC21A;TTC21A	NM_031899;NM_001105513;NM_145755	1stExon;TSS200;TSS200	chr3:39148377-39149400	Island			NA	3:39123283-39124404		;;;;;;;;;;;;;;;;;;;;;;;;;;;;;;;;;;;;;;;;;;;;;;;;;;;;;;;;;;;;;;;;;;;;;;;;;;;;;;;;;;;;;;;;;;;;;;;;;;;;;;;;;;;;;;;;;;;;;;;;;;;;;;;;;	4.01361	-7.32731	9.41725	8.01754e-07	0.00329008
cg05710142	37	1	33223592	CGCTTCCTTGAGTCTTGATTTCCCCTTCCCACTTGCTTCCTCTCTAAGCG	1	32996179	F			NA	NA	KIAA1522	NM_020888	Body	chr1:33219427-33220028	S_Shelf			NA			;;;;;;;;;;;;;;;;;;;;;;;;;;;;;;;;;;;;;;;;;;;;;;;;;;;;;;;;;;;;;;;;;;;;;;;;;;;;;;;;;;;;;;;;;;;;;;;;;;;;;;;;;;;;;;;;;;;;;;;;;;;;;;;;;;;;;;;	-0.81735	1.42751	-7.43616	8.87338e-06	0.0146471
cg05760641	37	4	668293	CGCAGCAACTGCGCAGGCGCAGCCGATGATCCTCCGCGCACTCCCCAGCC	4	658293	R			NA	NA	ATP5I	NM_007100	TSS200	chr4:668051-668726	Island	high-CpG:658250-658361		NA	4:657274-658657	4:667070-668394	Promoter_Associated;;;;;;;;;;;;;;;;;;;;;;;;;;;;;;;;;;;;;;;;;;;;;;;;;;;;;;;;;;;;;;;;;;;;;;;;;;;;;;;;;;;;;;;;;;;;;;;;;;;;;;;;;;;;;;;;;;;;;;;;;;;;;;;;;;;;;;;	1.3583	-6.86158	9.64596	6.23101e-07	0.00268108
cg05828971	37	6	166707834	CGCTGGGAAAACCAAACCCCAACTGGTTGCTCTGACAGCCTGCTGTCCTG	6	166627824	F		rs73788214	NA	NA				chr6:166711162-166711605	N_Shelf			NA			;;;;;;;;;;;;;;;;;;;;;;;;;;;;;;;;;;;;;;;;;;;;;;;;;;;;;;;;;;;;;;;;;;;;;;;;;;;;;;;;;;;;;;;;;;;;;;;;;;;;;;;;;;;;;;;;;;;;;;;;;;;;;;;;;;;;;;;	0.0363958	3.42904	0.286088	0.779789	0.957834
cg05844583	37	2	228582789	CGCCCCCACGCTTTGCATATGCGAATCCGGGCGTCCAGACCTTTCATCCC	2	228291033	F			NA	TRUE	SLC19A3	NM_025243	TSS200	chr2:228582485-228582821	Island			NA	2:228290730-228291055		;;;;;;;;;;;;;;;;;;;;;;;;;;;;;;;;;;;;;;;;;;;;;;;;;;;;;;;;;;;;;;;;;;;;;;;;;;;;;;;;;;;;;;;;;;;;;;;;;;;;;;;;;;;;;;;;;;;;;;;;;;;;;;;;;;;;;;;	2.45448	-6.40575	9.69942	5.87846e-07	0.00260527
cg05865567	37	11	62572907	GACGTGCTTTGCTGTATAAATGCGGTGGCGCCCGGCGTAGGGACACTTCG	11	62329483	F			NA	NA	NXF1;NXF1;NXF1;NXF1	NM_006362;NM_001081491;NM_001081491;NM_006362	1stExon;1stExon;5'UTR;5'UTR	chr11:62572710-62573149	Island			NA	11:62328996-62329869	11:62572285-62573846	Promoter_Associated;;;;;;;;;;;;;;;;;;;;;;;;;;;;;;;;;;;;;;;;;;;;;;;;;;;;;;;;;;;;;;;;;;;;;;;;;;;;;;;;;;;;;;;;;;;;;;;;;;;;;;;;;;;;;;;;;;;;;;;;;;;;;;	-1.8718	-7.1532	-7.25906	1.12386e-05	0.0160058
cg05949524	37	17	77812992	CCAGCTGTTGGCGAGCACGTCTTCGCGGTGGAGAGCATCGAGAAGAAGCG	17	75427587	F			NA	NA	CBX4	NM_003655	1stExon	chr17:77812991-77819081	Island			NA	17:75427098-75430838		;;;;;;;;;;;;;;;;;;;;;;;;;;;;;;;;;;;;;;;;;;;;;;;;;;;;;;;;;;;;;;;;;;;;;;;;;;;;;;;;;;;;;;;;;;;;;;;;;;;;;;;;;;;;;;;;;;;;;;;;;;;;;;;;;;;;;;;	2.29313	-6.1921	13.0519	2.36792e-08	0.000211848
cg06127159	37	15	44171783	ACAGCAGTCAGGACCCTACCCTGGAGCCGGGGCCCCATCCTCAGGATGCG	15	41959075	R			NA	NA	FRMD5;LOC728758	NM_032892;NR_003571	Body;TSS1500					NA			;;;;;;;;;;;;;;;;;;;;;;;;;;;;;;;;;;;;;;;;;;;;;;;;;;;;;;;;;;;;;;;;;;;;;;;;;;;;;;;;;;;;;;;;;;;;;;;;;;;;;;;;;;;;;;;;;;;;;;;;;;;;;;;;;;;;	-3.34196	1.86515	-34.3481	3.7015e-13	8.20231e-08
cg06186057	37	6	28186447	CGTCCCCTGTGCTGATTCTCTGCCTAGGAAAGGACCATGCAGCTGGAGAT	6	28294426	R			NA	NA	LOC222699	NR_002936	Body	chr6:28186476-28186884	N_Shore			NA		6:28186417-28186905	Unclassified;;;;;;;;;;;;;;;;;;;;;;;;;;;;;;;;;;;;;;;;;;;;;;;;;;;;;;;;;;;;;;;;;;;;;;;;;;;;;;;;;;;;;;;;;;;;;;;;;;;;;;;;;;;;;;;;;;;;;;;;;;;;;;;;;;;;;;;	-0.884332	-5.13787	-7.03893	1.5157e-05	0.017724
cg06224832	37	8	140802514	CGGCAGCAGAGCACTTGAGTTCCTGTTCAAACAGGGCTAAACTTATCTTT	8	140871696	R			NA	NA	TRAPPC9;TRAPPC9	NM_001160372;NM_031466	Body;Body					NA	8:140871696-140871800		;;;;;;;;;;;;;;;;;;;;;;;;;;;;;;;;;;;;;;;;;;;;;;;;;;;;;;;;;;;;;;;;;;;;;;;;;;;;;;;;;;;;;;;;;;;;;;;;;;;;;;;;;;;;;;;;;;;;;;;;;;;;;;;;;;;;	-1.31079	6.33727	-6.97998	1.64381e-05	0.01868
cg06352483	37	1	28052575	CCTCAGACTGTCAGATAAATCGGCGGGCCGGGCCGGCGGGTCGGTGAGCG	1	27925162	R			NA	NA	FAM76A;FAM76A;FAM76A;FAM76A;FAM76A;FAM76A;FAM76A;FAM76A;FAM76A;FAM76A	NM_001143915;NM_001143914;NM_001143912;NM_001143915;NM_001143912;NM_152660;NM_152660;NM_001143914;NM_001143913;NM_001143913	1stExon;5'UTR;1stExon;5'UTR;5'UTR;1stExon;5'UTR;1stExon;5'UTR;1stExon	chr1:28052145-28053002	Island			NA	1:27924658-27925693	1:28051600-28053284	Promoter_Associated;;;;;;;;;;;;;;;;;;;;;;;;;;;;;;;;;;;;;;;;;;;;;;;;;;;;;;;;;;;;;;;;;;;;;;;;;;;;;;;;;;;;;;;;;;;;;;;;;;;;;;;;;;;;	-4.65094	-8.46786	-40.703	5.10921e-14	2.26435e-08
cg06410163	37	7	57484637	ACAGCTGCTCTGGGCTGCGGGCCGCGCGGCTGGGACAAGCCAGAGAAGCG	7	57488579	F			NA	NA				chr7:57484168-57485070	Island			NA	7:57488084-57489888		;;;;;;;;;;;;;;;;;;;;;;;;;;;;;;;;;;;;;;;;;;;;;;;;;;;;;;;;;;;;;;;;;;;;;;;;;;;;;;;;;;;;;;;;;;;;;;;;;;;;;;;;;;;;;;;;;;;;;;;;;;;;;;;;;;;;;;;	-2.69629	-0.988937	-18.2833	5.36525e-10	9.51127e-06
cg06443583	37	11	65626142	CGGATAAACACTAGTACTCTGCATGTGTAAAGCCACTCTCGTCTCCTGAA	11	65382718	F			NA	NA	CFL1	NM_005507	TSS1500	chr11:65624495-65628596	Island			NA			;;;;;;;;;;;;;;;;;;;;;;;;;;;;;;;;;;;;;;;;;;;;;;;;;;;;;;;;;;;;;;;;;;;;;;;;;;;;;;;;;;;;;;;;;;;;;;;;;;;;;;;;;;;;;;;;;;;;;;;;;;;;;;;;;;;;;;;	-2.49008	-4.69682	-10.4528	2.65584e-07	0.00138475
cg06452451	37	5	74062824	CCTAGGCTGGCGTCGAGACTTGAGGCCGTTGCAGACTTTGGCGCGGCTCG	5	74098580	F			NA	NA	NSA2;GFM2;GFM2;GFM2;GFM2;GFM2;GFM2	NM_014886;NM_170681;NM_032380;NM_032380;NM_170691;NM_170681;NM_170691	TSS1500;1stExon;5'UTR;1stExon;1stExon;5'UTR;5'UTR	chr5:74062566-74063225	Island			NA	5:74098378-74099081	5:74062061-74063729	Promoter_Associated;;;;;;;;;;;;;;;;;;;;;;;;;;;;;;;;;;;;;;;;;;;;;;;;;;;;;;;;;;;;;;;;;;;;;;;;;;;;;;;;;;;;;;;;;;;;;;;;;;;;;;;;;;;;;;;;;;;;;	2.0842	-5.66332	16.3448	1.91296e-09	2.99805e-05
cg06532877	37	12	3580229	CGCTGCGTCACTTGGTTCCAGGCCCCTAGAGCTTTAGACACGTGTCACCA	12	3450490	R		rs80311640	NA	NA								NA			;;;;;;;;;;;;;;;;;;;;;;;;;;;;;;;;;;;;;;;;;;;;;;;;;;;;;;;;;;;;;;;;;;;;;;;;;;;;;;;;;;;;;;;;;;;;;;;;;;;;;;;;;;;;;;;;;;;;;;;;;;;;;;;;;;;;;;;	-0.921168	4.20476	-6.306	4.29201e-05	0.0285183
cg06617335	37	15	78286905	GAACCCCTTTGGTCTTTATCATTCTTGGGTGTTTTCCACTGATGACTGCG	15	76073960	R			NA	NA	LOC91450	NR_026998	TSS1500					NA		15:78286783-78287932	Unclassified_Cell_type_specific;;;;;;;;;;;;;;;;;;;;;;;;;;;;;;;;;;;;;;;;;;;;;;;;;;;;;;;;;;;;;;;;;;;;;;;;;;;;;;;;;;;;;;;;;;;;;;;;;;;;;;;;;;;;;;;;;;;;;;;;;;;;;;;;;;;;;;;	0.602708	2.02124	4.10804	0.00151335	0.118373
cg06633637	37	1	109643190	CGGCCTCGTCTATCTGATCAATTCATCACTTCTGAGCGCCGGGCCCCGCA	1	109444713	R			NA	NA	SCARNA2	NR_003023	Body	chr1:109642663-109643384	Island			NA	1:109444187-109444891	1:109642451-109643568	Promoter_Associated;;;;;;;;;;;;;;;;;;;;;;;;;;;;;;;;;;;;;;;;;;;;;;;;;;;;;;;;;;;;;;;;;;;;;;;;;;;;;;;;;;;;;;;;;;;;;;;;;;;;;;;;;;;;;;;;;;;;;;;;;;;;;;;;;;;;;;;	-2.57577	-6.76712	-11.6736	8.05868e-08	0.000585495
cg06642617	37	2	73461528	CGCGAGACGCCACTCACCATCATTTTGGAAGCTTATTCAGCGGCCCGCCA	2	73315036	R			NA	TRUE	CCT7;CCT7;CCT7;CCT7;CCT7;C2orf7;CCT7	NR_029402;NR_029403;NM_001009570;NM_006429;NM_001166284;NM_032319;NM_001166285	Body;Body;Body;Body;Body;TSS1500;5'UTR	chr2:73460085-73461867	Island	high-CpG:73314919-73315067		NA	2:73313472-73315538	2:73461125-73461752	Promoter_Associated;;;;;;;;;;;;;;;;;;;;;;;;;;;;;;;;;;;;;;;;;;;;;;;;;;;;;;;;;;;;;;;;;;;;;;;;;;;;;;;;;;;;;;;;;;;;;;;;;;;;;;;;;;;;;;;;;;;;;	1.96391	-6.59992	13.874	1.20264e-08	0.000123952
cg06654773	37	11	68199794	AGGAGCCAACGACAGATGTCTGCAAGCCGTGCCTGGCCATGGGGGACACG	11	67956370	F			NA	NA	LRP5	NM_002335	Body	chr11:68201118-68201321	N_Shore			NA	11:67956144-67956448		;;;;;;;;;;;;;;;;;;;;;;;;;;;;;;;;;;;;;;;;;;;;;;;;;;;;;;;;;;;;;;;;;;;;;;;;;;;;;;;;;;;;;;;;;;;;;;;;;;;;;;;;;;;;;;;;;;;;;;;;;;;;;;;;;;;;;;;	-0.874423	2.75035	-7.09144	1.41054e-05	0.01756
cg06667063	37	3	158519627	CGCGTACACCTATTTCAGACTCAGCGCAGCTCCGCGGGGAGAAAAGTGCG	3	160002321	R			NA	NA	MFSD1;MFSD1	NM_022736;NM_001167903	TSS200;TSS200	chr3:158519509-158520329	Island			NA	3:160002137-160003086	3:158519229-158520445	Promoter_Associated;;;;;;;;;;;;;;;;;;;;;;;;;;;;;;;;;;;;;;;;;;;;;;;;;;;;;;;;;;;;;;;;;;;;;;;;;;;;;;;;;;;;;;;;;;;;;;;;;;;;;;;;;;;;;;;;;;;;;;;;;;;;;;;;;;;;	1.70951	-7.25032	7.30308	1.05937e-05	0.0155463
cg06768644	37	6	41863270	GTTCCGAGGGTTCGCGCCGCAGGCGCAAAGTTTAGGGTCAGCCACAAACG	6	41971248	R			NA	NA	USP49	NM_018561	TSS200	chr6:41862841-41863335	Island			NA	6:41970662-41971313		;;;;;;;;;;;;;;;;;;;;;;;;;;;;;;;;;;;;;;;;;;;;;;;;;;;;;;;;;;;;;;;;;;;;;;;;;;;;;;;;;;;;;;;;;;;;;;;;;;;;;;;;;;;;;;;;;;;;;;;;;;;;;;;;;;;;;;;	-2.01335	-6.89552	-10.1865	3.4977e-07	0.00176152
cg06870868	37	6	32812663	CGCGCCTCACAACTCACCACCTCGCCCGCTGGTCCTTCCTGGCTCGCCTG	6	32920641	R		rs34077645	NA	NA	PSMB8;PSMB8;PSMB8	NM_004159;NM_148919;NM_004159	5'UTR;TSS1500;1stExon	chr6:32811494-32811839	S_Shore			NA	6:32919512-32920687	6:32811563-32813032	Promoter_Associated;;;;;;;;;;;;;;;;;;;;;;;;;;;;;;;;;;;;;;;;;;;;;;;;;;;;;;;;;;;;;;;;;;;;;;;;;;;;;;;;;;;;;;;;;;;;;;;;;;;;;;;;;;;;;;;;;;;;;;;;;;;;;;;;;	-2.13167	-7.09803	-8.76826	1.6843e-06	0.00578652
cg06899053	37	1	33896703	CGGCCACGTGACGCGCGCTGGTATGCTAATATATGGTAATAGCGCCCTCG	1	33669290	F			NA	NA				chr1:33896002-33896929	Island		DMR	NA	1:33668368-33669516	1:33895864-33897343	Unclassified;;;;;;;;;;;;;;;;;;;;;;;;;;;;;;;;;;;;;;;;;;;;;;;;;;;;;;;;;;;;;;;;;;;;;;;;;;;;;;;;;;;;;;;;;;;;;;;;;;;;;;;;;;;;;;;;;;;;;;;;;;;;;;;;;;;;;;;	-4.43135	-7.23903	-19.1822	3.10384e-10	6.25266e-06
cg06942314	37	18	29523271	ACGGAAGCTCCCTGGGCGGGGCGGGGCTACAAGTGCGGTGGGCGGGGGCG	18	27777269	R		rs36212299	NA	NA	KIAA1012	NM_014939	TSS200	chr18:29522401-29523577	Island			NA	18:27776195-27777575	18:29522116-29523924	Promoter_Associated;;;;;;;;;;;;;;;;;;;;;;;;;;;;;;;;;;;;;;;;;;;;;;;;;;;;;;;;;;;;;;;;;;;;;;;;;;;;;;;;;;;;;;;;;;;;;;;;;;;;;;;;;;;;;;;;;;;;;;;;;;;;;;;;;;;;;;;	-2.04371	-5.77462	-9.68405	5.97753e-07	0.00262295
cg07040024	37	14	92959939	CATCTTCTTGTGCTTCTCCATAATGATAGAGTTTAACGTCTTTACCTTCG	14	92029692	R			NA	NA	SLC24A4;SLC24A4;SLC24A4	NM_153647;NM_153648;NM_153646	Body;Body;Body					NA	14:92029626-92029712		;;;;;;;;;;;;;;;;;;;;;;;;;;;;;;;;;;;;;;;;;;;;;;;;;;;;;;;;;;;;;;;;;;;;;;;;;;;;;;;;;;;;;;;;;;;;;;;;;;;;;;;;;;;;;;;;;;;;;;;;;;;;;;;;;	0.843103	3.84164	8.46114	2.42848e-06	0.00763315
cg07121722	37	11	662523	GCGGAGCAACCTCCAGGAGCCTGGGGGGCGCCTGGGCTGGGCGGGAGTCG	11	652523	F			NA	NA	DEAF1	NM_021008	Body	chr11:660454-660681	S_Shore			NA		11:662479-663063	Gene_Associated_Cell_type_specific;;;;;;;;;;;;;;;;;;;;;;;;;;;;;;;;;;;;;;;;;;;;;;;;;;;;;;;;;;;;;;;;;;;;;;;;;;;;;;;;;;;;;;;;;;;;;;;;;;;;;;;;;;;;;;;;;;;;;;;;;;;;;;;;;;;;;;;	-3.23644	2.34462	-27.1785	5.62181e-12	4.98305e-07
cg07327347	37	16	25228004	CGGTCCAAAGCAGAACAGCACATGTTAGTGGGCCCCACTGGGTTGGAACC	16	25135505	R			NA	TRUE	AQP8	NM_001169	TSS1500					NA			;;;;;;;;;;;;;;;;;;;;;;;;;;;;;;;;;;;;;;;;;;;;;;;;;;;;;;;;;;;;;;;;;;;;;;;;;;;;;;;;;;;;;;;;;;;;;;;;;;;;;;;;;;;;;;;;;;;;;;;;;;;;;;;;;;;;;;;	1.1795	2.37465	9.98733	4.31436e-07	0.00210118
cg07567630	37	7	127776125	ATGTCAGCATCAGAGCGCCTGCGGGGGCGTAACTTGGGAAACCTCTAACG	7	127563361	F	rs7790439		NA	NA				chr7:127775629-127776442	Island		DMR	TRUE	7:127562879-127563698	7:127775390-127776647	Promoter_Associated;;;;;;;;;;;;;;;;;;;;;;;;;;;;;;;;;;;;;;;;;;;;;;;;;;;;;;;;;;;;;;;;;;;;;;;;;;;;;;;;;;;;;;;;;;;;;;;;;;;;;;;;;;;;;;;;;;;;;;;;;;;;;;;;;;;;;;;	0.043918	-5.16822	0.381195	0.709858	0.940289
cg07583651	37	11	61560366	TACGCGCCCCAAGAGGCTGTGCGTGGCGAGCAGGTCACGTGACGGGAGCG	11	61316942	R			NA	NA	FEN1;C11orf10;MIR611;FEN1	NM_004111;NM_014206;NR_030342;NM_004111	5'UTR;TSS1500;TSS1500;1stExon	chr11:61559907-61560549	Island	high-CpG:61316928-61316995		NA	11:61316390-61317228	11:61559379-61561157	Promoter_Associated;;;;;;;;;;;;;;;;;;;;;;;;;;;;;;;;;;;;;;;;;;;;;;;;;;;;;;;;;;;;;;;;;;;;;;;;;;;;;;;;;;;;;;;;;;;;;;;;;;;;;;;;;;;;;;;;;;;;;;;;;;;;;;	1.69897	-6.51141	8.4363	2.50253e-06	0.00764891
cg07586081	37	14	23772235	CCCGAGTGAAGCTACTCAACCTTTTAAAAAAAACATCCACGGACGGGACG	14	22842075	R			NA	NA	PPP1R3E	NR_026862	TSS200	chr14:23770512-23771902	S_Shore			NA		14:23771814-23772308	Promoter_Associated;;;;;;;;;;;;;;;;;;;;;;;;;;;;;;;;;;;;;;;;;;;;;;;;;;;;;;;;;;;;;;;;;;;;;;;;;;;;;;;;;;;;;;;;;;;;;;;;;;;;;;;;;;;;;;;;;;;;;;;;;;;;;;;;;;;;;;;	1.15356	-4.63859	9.48617	7.42733e-07	0.00314264
cg07589201	37	19	9546257	TTCCCGAGCGCTCCTCCAGGTTTGAGGCTGGAGGCGGAAGTGACGTCACG	19	9407257	F	rs1433061		NA	NA	ZNF266;ZNF266	NM_006631;NM_198058	TSS200;TSS200	chr19:9545783-9546302	Island	high-CpG:9407154-9407274		NA	19:9406951-9407272	19:9545461-9546818	Unclassified;;;;;;;;;;;;;;;;;;;;;;;;;;;;;;;;;;;;;;;;;;;;;;;;;;;;;;;;;;;;;;;;;;;;;;;;;;;;;;;;;;;;;;;;;;;;;;;;;;;;;;;;;;;;;;;;;;;;;;;;;;;;;;;;;;;;	0.931113	-3.10072	8.90783	1.43079e-06	0.00515536
cg07592775	37	1	19210017	CGGGCCCCAGGAGGGACCAGGAAACATTTGGAGGGCTCACCAGGTCCCAT	1	19082604	F		rs28508407	NA	NA	ALDH4A1;ALDH4A1;ALDH4A1	NM_170726;NM_001161504;NM_003748	Body;Body;Body	chr1:19209626-19209914	S_Shore			NA		1:19209894-19211754	Unclassified;;;;;;;;;;;;;;;;;;;;;;;;;;;;;;;;;;;;;;;;;;;;;;;;;;;;;;;;;;;;;;;;;;;;;;;;;;;;;;;;;;;;;;;;;;;;;;;;;;;;;;;;;;;;;;;;;;;;;;;;;;;;;;;;;	-1.63189	3.34101	-7.8572	5.13625e-06	0.0112135
cg07829597	37	10	77161705	GCTGCCAGGACTCTCAGTGCCGGTTTTAATGGGCAGCTCCCTCTTCGCCG	10	76831711	R			NA	NA	C10orf41;ZNF503	NR_024421;NM_032772	Body;TSS200	chr10:77155128-77169600	Island	high-CpG:76831142-76831731		NA	10:76830430-76832221	10:77161601-77161795	Unclassified;;;;;;;;;;;;;;;;;;;;;;;;;;;;;;;;;;;;;;;;;;;;;;;;;;;;;;;;;;;;;;;;;;;;;;;;;;;;;;;;;;;;;;;;;;;;;;;;;;;;;;;;;;;;;;;;;;;;;;;;;;;;;;;;;;;;	1.21691	-4.34943	11.6047	8.59505e-08	0.000597864
cg07993178	37	4	53617076	AGGTGCGGCAGCCTCAGTTTTAAGCGCAGGTATGTTCCTACCCTTGAGCG	4	53311833	F			NA	NA				chr4:53617118-53617607	N_Shore			TRUE			;;;;;;;;;;;;;;;;;;;;;;;;;;;;;;;;;;;;;;;;;;;;;;;;;;;;;;;;;;;;;;;;;;;;;;;;;;;;;;;;;;;;;;;;;;;;;;;;;;;;;;;;;;;;;;;;;;;;;;;;;;;;;;;;;;;;;;;	0.220604	-0.97822	0.780473	0.450541	0.852641
cg08060515	37	15	49448048	TGGCAACTGGGACATCGTCCGGTGCTGCAGGTCTCAGCCGAAGGGCGTCG	15	47235340	R			NA	NA	GALK2;GALK2;COPS2;COPS2	NM_001001556;NM_001001556;NM_001143887;NM_004236	5'UTR;1stExon;TSS200;TSS200	chr15:49447339-49447576	S_Shore			NA	15:47234532-47235471	15:49447217-49448672	Promoter_Associated;;;;;;;;;;;;;;;;;;;;;;;;;;;;;;;;;;;;;;;;;;;;;;;;;;;;;;;;;;;;;;;;;;;;;;;;;;;;;;;;;;;;;;;;;;;;;;;;;;;;;;;;;;;;;;;;;;;;;;;;;;;;;;	-1.92096	-7.1212	-6.01983	6.57128e-05	0.0345471
cg08110718	37	16	2827420	CGCCCCTCGATACCGCCCGCTTCCAGATCACTTAAAATGGCGGCGGCTGC	16	2767421	R			NA	NA	TCEB2;TCEB2	NM_207013;NM_007108	TSS200;TSS200	chr16:2826761-2827795	Island			NA	16:2766582-2768217	16:2827141-2827495	Promoter_Associated;;;;;;;;;;;;;;;;;;;;;;;;;;;;;;;;;;;;;;;;;;;;;;;;;;;;;;;;;;;;;;;;;;;;;;;;;;;;;;;;;;;;;;;;;;;;;;;;;;;;;;;;;;;;;;;;;;;;;;;;;;;;;;;;;;;;	0.825774	-6.38812	4.26747	0.00114361	0.105878
cg08196628	37	14	50319474	GAGTCCGGCCGGGCAGTAGAGGAACTTGCGGTAGTGACCCTCGGGCCTCG	14	49389224	F	rs76870481		NA	NA	SDCCAG1;SDCCAG1	NM_004713;NM_004713	1stExon;5'UTR	chr14:50319426-50319632	Island			NA	14:49388756-49389345	14:50319062-50321044	Promoter_Associated;;;;;;;;;;;;;;;;;;;;;;;;;;;;;;;;;;;;;;;;;;;;;;;;;;;;;;;;;;;;;;;;;;;;;;;;;;;;;;;;;;;;;;;;;;;;;;;;;;;;;;;;;;;;;;;;;;;;;;;;;;;;;;;;;;;;	-1.8011	-6.86659	-7.07584	1.44096e-05	0.0176902
cg08265181	37	10	118476176	CGGCTGCTGCTCTTAGAGGAACAGAAGAAAAACAAAACAGCTCCTGAGGA	10	118466166	F		rs72829621	NA	NA	HSPA12A	NM_025015	Body					TRUE			;;;;;;;;;;;;;;;;;;;;;;;;;;;;;;;;;;;;;;;;;;;;;;;;;;;;;;;;;;;;;;;;;;;;;;;;;;;;;;;;;;;;;;;;;;;;;;;;;;;;;;;;;;;;;;;;;;;;;;;;;;;;;;;;;;;;;;;	-1.67397	2.67172	-14.951	5.21712e-09	6.45047e-05
cg08300343	37	19	50432802	GGGGAATCACGGTCGCGCAGGCGCAGAAGTAGTACGGTGGGCCGAAGGCG	19	55124614	R		rs34161440	NA	NA	NUP62;NUP62;NUP62;IL4I1;ATF5;NUP62	NM_153718;NM_016553;NM_153719;NM_172374;NM_012068;NM_012346	TSS200;TSS200;TSS200;TSS200;5'UTR;TSS200	chr19:50432354-50433138	Island	high-CpG:55124416-55125002		NA	19:55124178-55125246	19:50431808-50433800	Promoter_Associated;;;;;;;;;;;;;;;;;;;;;;;;;;;;;;;;;;;;;;;;;;;;;;;;;;;;;;;;;;;;;;;;;;;;;;;;;;;;;;;;;;;;;;;;;;;;;;;;;;;;;;;;;;;;;;;;;;;;;;;;	1.78412	-6.6123	6.48585	3.3028e-05	0.025816
cg08557393	37	16	57521521	GCAGCCTCCTTTTAAGCTCCCTGGGCAAGGCTGAGGCCCAGGCGTCTCCG	16	56079022	F			NA	NA	DOK4	NM_018110	TSS1500					NA			;;;;;;;;;;;;;;;;;;;;;;;;;;;;;;;;;;;;;;;;;;;;;;;;;;;;;;;;;;;;;;;;;;;;;;;;;;;;;;;;;;;;;;;;;;;;;;;;;;;;;;;;;;;;;;;;;;;;;;;;;;;;;;;;;;;;;;;	0.765553	3.40551	5.94592	7.349e-05	0.03587
cg09087110	37	3	50540261	GTTGGGTGAGAGGGGCGGCCAGCGACCCCTGTCCGGCGGAGTTGGAGCCG	3	50515265	F			NA	NA	CACNA2D2;CACNA2D2	NM_001005505;NM_006030	Body;Body	chr3:50540220-50541123	Island		DMR	TRUE	3:50515250-50516412	3:50539941-50541476	Unclassified_Cell_type_specific;;;;;;;;;;;;;;;;;;;;;;;;;;;;;;;;;;;;;;;;;;;;;;;;;;;;;;;;;;;;;;;;;;;;;;;;;;;;;;;;;;;;;;;;;;;;;;;;;;;;;;;;;;;;;;;;;;;;;;;;;;;;;;;;;;;;	-2.08235	-6.76029	-12.5726	3.57728e-08	0.000303711
cg09106586	37	6	31802656	ACTTCGCAAAAAGAACTAAAATGGCGAGGCCGGGGCCATTTATGGCGGCG	6	31910635	F	rs9368700		NA	NA	C6orf48;SNORD48;C6orf48	NM_001040437;NR_002745;NM_001040438	TSS200;TSS1500;TSS200	chr6:31802598-31802823	Island	high-CpG:31910354-31910671		NA	6:31910616-31911115	6:31802048-31804836	Promoter_Associated;;;;;;;;;;;;;;;;;;;;;;;;;;;;;;;;;;;;;;;;;;;;;;;;;;;;;;;;;;;;;;;;;;;;;;;;;;;;;;;;;;;;;;;;;;;;;;;;;;;;;;;;;;;;;;;;;;;;;;;;;;;;;;;;;	-2.29427	-6.79019	-12.3591	4.31817e-08	0.000341744
cg09131032	37	2	238969491	CGCCCCCACCCGTCACCTGACCCAGCGCAGCCTCGCCTCCCCGCTGGGGG	2	238634230	F			NA	NA	SCLY	NM_016510	TSS200	chr2:238969080-238969919	Island			NA	2:238633774-238635185	2:238969250-238969742	Promoter_Associated;;;;;;;;;;;;;;;;;;;;;;;;;;;;;;;;;;;;;;;;;;;;;;;;;;;;;;;;;;;;;;;;;;;;;;;;;;;;;;;;;;;;;;;;;;;;;;;;;;;;;;;;;;;;;;;;;;;;;;;;;;;;;;;;;;;;;;;	0.795874	-5.67572	7.55627	7.5758e-06	0.0139108
cg09183742	37	1	103572723	ATTCAATGGCCAGACCTGCTCGGAAGTCTGCAACCCTGTCAGTACCCACG	1	103345311	F	rs4908291	rs75560691	NA	NA	COL11A1;COL11A1;COL11A1;COL11A1	NM_080629;NM_080630;NM_001168249;NM_001854	Body;Body;Body;Body				DMR	NA		1:103571898-103572751	Unclassified_Cell_type_specific;;;;;;;;;;;;;;;;;;;;;;;;;;;;;;;;;;;;;;;;;;;;;;;;;;;;;;;;;;;;;;;;;;;;;;;;;;;;;;;;;;;;;;;;;;;;;;;;;;;;;;;;;;;;;;;;;;;;;;;;;;;;;;	-0.726733	-4.96936	-7.11967	1.35726e-05	0.0173964
cg09257092	37	12	26986805	GGCTACAAAAACTGGCTTGGCCAAGTGACGTTTACCTCCTTGGAGGCTCG	12	26878072	F			NA	TRUE	ITPR2	NM_002223	TSS1500	chr12:26985453-26986304	S_Shore			NA	12:26878030-26878203	12:26985967-26987842	Promoter_Associated;;;;;;;;;;;;;;;;;;;;;;;;;;;;;;;;;;;;;;;;;;;;;;;;;;;;;;;;;;;;;;;;;;;;;;;;;;;;;;;;;;;;;;;;;;;;;;;;;;;;;;;;;;;;;;;;;;;;;;;;;;;;;;;;;;;;;;;	-0.719328	-6.60523	-5.35144	0.000185786	0.0509204
cg09414827	37	7	134832671	CGGCTACAGTGTAGGTAAAGAGTATGTCATAATGGACAATAAAAAGTTGT	7	134483211	F	rs60713805		NA	NA	TMEM140	NM_018295	TSS200					TRUE		7:134832501-134833286	Promoter_Associated;;;;;;;;;;;;;;;;;;;;;;;;;;;;;;;;;;;;;;;;;;;;;;;;;;;;;;;;;;;;;;;;;;;;;;;;;;;;;;;;;;;;;;;;;;;;;;;;;;;;;;;;;;;;;;;;;;;;;;;;;;;;;;;;;;;;;;;	1.61295	-3.91259	8.52175	2.25755e-06	0.00725016
cg09498146	37	11	8103017	GGAAGTCATGTCTCTCGGGGGCGGGGCGGTGGCTGCGGCTCTGGAGGCCG	11	8059593	F			NA	NA	TUB;TUB;TUB	NM_177972;NM_177972;NM_003320	5'UTR;1stExon;Body	chr11:8102358-8102913	S_Shore		DMR	TRUE	11:8058887-8059803	11:8102345-8103115	Unclassified_Cell_type_specific;;;;;;;;;;;;;;;;;;;;;;;;;;;;;;;;;;;;;;;;;;;;;;;;;;;;;;;;;;;;;;;;;;;;;;;;;;;;;;;;;;;;;;;;;;;;;;;;;;;;;;;;;;;;;;;;;;;;;;;;;;;;;;;;;	-2.04416	-6.2503	-9.78842	5.33822e-07	0.00247628
cg09544549	37	22	36697013	CGCCAAGAAGCAGGAATTAGAAGAGATCTGCCATGACCTAGAGGCCAGGG	22	35026959	R			NA	NA	MYH9	NM_002473	Body			low-CpG:35026896-35027040		NA		22:36696914-36697963	Promoter_Associated;;;;;;;;;;;;;;;;;;;;;;;;;;;;;;;;;;;;;;;;;;;;;;;;;;;;;;;;;;;;;;;;;;;;;;;;;;;;;;;;;;;;;;;;;;;;;;;;;;;;;;;;;;;;;;;;;;;;;;;;;;;;;;;;;;;;;;;	-1.08094	4.3042	-9.77437	5.4198e-07	0.00247628
cg09551502	37	4	7148851	AGAGAAAAGCTGTTTCACCCGACAGATCAGCCCCGCAGTGGAATTTCTCG	4	7199752	R			NA	NA								NA	4:7199737-7200102		;;;;;;;;;;;;;;;;;;;;;;;;;;;;;;;;;;;;;;;;;;;;;;;;;;;;;;;;;;;;;;;;;;;;;;;;;;;;;;;;;;;;;;;;;;;;;;;;;;;;;;;;;;;;;;;;;;;;;;;;;;;;;;;;;;;;;;;	-1.0231	3.57743	-9.06471	1.19387e-06	0.00456131
cg09784021	37	17	35766790	GCGCCACACGGGCAAAGTGATTACTGGTCGGATCAAAAGTCAGGCAAGCG	17	32840903	R			NA	NA	TADA2A;ACACA;ACACA;TADA2A;ACACA;TADA2A;ACACA	NM_001166105;NM_198839;NM_198839;NM_001488;NM_198834;NM_133439;NM_198834	TSS200;1stExon;5'UTR;TSS1500;5'UTR;TSS1500;1stExon	chr17:35766664-35767335	Island			NA	17:32840644-32841708	17:35766201-35767836	Promoter_Associated;;;;;;;;;;;;;;;;;;;;;;;;;;;;;;;;;;;;;;;;;;;;;;;;;;;;;;;;;;;;;;;;;;;;;;;;;;;;;;;;;;;;;;;;;;;;;;;;;;;;;;;;;;;;;;;;;;;;;	-1.82856	-6.41105	-6.67837	2.50705e-05	0.0231479
cg09921423	37	2	54350432	CCTATCACTCCATACCAAAACAACTGCAGTGAAGATCCTCTTGAAGTACG	2	54203936	F	rs78571529	rs28445376	NA	NA	ACYP2	NM_138448	Body					TRUE			;;;;;;;;;;;;;;;;;;;;;;;;;;;;;;;;;;;;;;;;;;;;;;;;;;;;;;;;;;;;;;;;;;;;;;;;;;;;;;;;;;;;;;;;;;;;;;;;;;;;;;;;;;;;;;;;;;;;;;;;;;;;;;;;;;;;;;;	-2.18406	3.98436	-10.9354	1.63561e-07	0.000965303
cg10115873	37	22	41258407	CTAATAGCCACAGCATATCCCTTGCATAATATGACCTCTAGATTACTGCG	22	39588353	R			NA	TRUE	DNAJB7;XPNPEP3	NM_145174;NM_022098	TSS1500;Body					NA			;;;;;;;;;;;;;;;;;;;;;;;;;;;;;;;;;;;;;;;;;;;;;;;;;;;;;;;;;;;;;;;;;;;;;;;;;;;;;;;;;;;;;;;;;;;;;;;;;;;;;;;;;;;;;;;;;;;;;;;;;;;;;;;;;;;;	1.06069	4.04963	5.75505	9.84466e-05	0.0392876
cg10167978	37	15	57825722	AGGATGACAGGCTTTCCCACTATTCCTCTTAGCATAAGCCACAAGAAGCG	15	55613014	F		rs57995724	NA	NA	CGNL1	NM_032866	Body					TRUE		15:57825306-57825855	Unclassified_Cell_type_specific;;;;;;;;;;;;;;;;;;;;;;;;;;;;;;;;;;;;;;;;;;;;;;;;;;;;;;;;;;;;;;;;;;;;;;;;;;;;;;;;;;;;;;;;;;;;;;;;;;;;;;;;;;;;;;;;;;;;;;;;;;;;;;;;;;;;;;;	-1.50281	3.73116	-11.1565	1.31766e-07	0.000822494
cg10367097	37	12	31079583	AGGCGGGGACTAGAGGGCCGGCAGGAAGCCTCAGTGGGCGCAGGGGCGCG	12	30970850	R			NA	NA	TSPAN11	NM_001080509	TSS1500	chr12:31079243-31079878	Island	high-CpG:30970340-30971140	DMR	TRUE	12:30970551-30971230		;;;;;;;;;;;;;;;;;;;;;;;;;;;;;;;;;;;;;;;;;;;;;;;;;;;;;;;;;;;;;;;;;;;;;;;;;;;;;;;;;;;;;;;;;;;;;;;;;;;;;;;;;;;;;;;;;;;;;;;;;;;;;;;;;;;;;;;	-2.17108	-5.99498	-10.7135	2.03931e-07	0.00115872
cg10389148	37	15	40110963	TTGGGGCTCTCTCATGGAATTCACAAAGCCCCTGAAATTAGTCATTCACG	15	37898255	R			NA	NA	GPR176	NM_007223	Body					TRUE			;;;;;;;;;;;;;;;;;;;;;;;;;;;;;;;;;;;;;;;;;;;;;;;;;;;;;;;;;;;;;;;;;;;;;;;;;;;;;;;;;;;;;;;;;;;;;;;;;;;;;;;;;;;;;;;;;;;;;;;;;;;;;;;;;;;;;;;	-0.381794	3.50716	-2.77158	0.0171968	0.306408
cg10599345	37	6	137114243	CGCCCCTGAAGCATTTCCAGTGTTCCCCGCGACTAGGGCGCCCCCCTCCG	6	137155936	F	rs1474988		NA	NA	MAP3K5	NM_005923	TSS1500	chr6:137112676-137114366	Island	high-CpG:137155888-137155943		NA	6:137154278-137156081	6:137113384-137114755	Promoter_Associated;;;;;;;;;;;;;;;;;;;;;;;;;;;;;;;;;;;;;;;;;;;;;;;;;;;;;;;;;;;;;;;;;;;;;;;;;;;;;;;;;;;;;;;;;;;;;;;;;;;;;;;;;;;;;;;;;;;;;;;;;;;;;;;;;;;;;;;	0.803163	-5.632	5.49487	0.00014786	0.0466219
cg10786829	37	13	44545173	CGCCCTGCTGGTCTGGCCCCGGCCTCCACGATGTAGTGGCAGATGGTGCG	13	43443173	F	rs3794437		NA	NA				chr13:44544992-44545348	Island			NA	13:43441569-43443480		;;;;;;;;;;;;;;;;;;;;;;;;;;;;;;;;;;;;;;;;;;;;;;;;;;;;;;;;;;;;;;;;;;;;;;;;;;;;;;;;;;;;;;;;;;;;;;;;;;;;;;;;;;;;;;;;;;;;;;;;;;;;;;;;;;;;;;;	-3.47578	3.30306	-25.8022	1.02599e-11	5.25129e-07
cg10801331	37	1	243658775	GGCTTTGAACTCTGACTGCGGTGTGGAGGCTGTTATCAGGGGCCCAGCCG	1	241725398	R		rs3006929	NA	NA	SDCCAG8;AKT3	NM_006642;NM_181690	Body;3'UTR					NA	1:241725244-241725709		;;;;;;;;;;;;;;;;;;;;;;;;;;;;;;;;;;;;;;;;;;;;;;;;;;;;;;;;;;;;;;;;;;;;;;;;;;;;;;;;;;;;;;;;;;;;;;;;;;;;;;;;;;;;;;;;;;;;;;;;;;;;;;;;;;;;	-2.05676	3.32619	-11.8229	7.01599e-08	0.000518235
cg10936995	37	3	169687379	CGAGGGTGTTGGGTGAGATCAGTCAGCTGTAGGATCACCACTCTGCTTTC	3	171170073	R		rs73043928	NA	NA	SEC62	NM_003262	Body	chr3:169684394-169685006	S_Shelf			NA			;;;;;;;;;;;;;;;;;;;;;;;;;;;;;;;;;;;;;;;;;;;;;;;;;;;;;;;;;;;;;;;;;;;;;;;;;;;;;;;;;;;;;;;;;;;;;;;;;;;;;;;;;;;;;;;;;;;;;;;;;;;;;;;;;;;;;;;	-1.78796	1.688	-8.7963	1.62973e-06	0.00568368
cg10954330	37	10	122262397	CGGGAGAGGAGGAGAAAGCTGAGCTTCTCCTAGGAAACCCTCTAAGGTGG	10	122252387	R			NA	NA	PPAPDC1A	NM_001030059	Body					NA			;;;;;;;;;;;;;;;;;;;;;;;;;;;;;;;;;;;;;;;;;;;;;;;;;;;;;;;;;;;;;;;;;;;;;;;;;;;;;;;;;;;;;;;;;;;;;;;;;;;;;;;;;;;;;;;;;;;;;;;;;;;;;;;;;;;;;;;	-0.625715	3.46709	-3.4253	0.00517153	0.192592
cg11044011	37	4	3315040	CTGTGAACAGCCCCAGGACAGCAGGTCATGAAGCCTTGATGGCTTCCTCG	4	3284838	F			NA	NA	RGS12;RGS12	NM_198229;NM_002926	TSS1500;TSS1500	chr4:3318577-3319128	N_Shelf			NA			;;;;;;;;;;;;;;;;;;;;;;;;;;;;;;;;;;;;;;;;;;;;;;;;;;;;;;;;;;;;;;;;;;;;;;;;;;;;;;;;;;;;;;;;;;;;;;;;;;;;;;;;;;;;;;;;;;;;;;;;;;;;;;;;;;;;	-0.0235485	3.59097	-0.165183	0.871606	0.977939
cg11196870	37	8	41386826	CGGGAAGACAGAGGAACAAACTGCTCAAGGACTTGCCGGGACCAACTCAA	8	41505983	R			NA	TRUE	GINS4;GINS4	NM_032336;NM_032336	5'UTR;1stExon	chr8:41386448-41386925	Island			NA	8:41505606-41506223	8:41386251-41387469	Promoter_Associated;;;;;;;;;;;;;;;;;;;;;;;;;;;;;;;;;;;;;;;;;;;;;;;;;;;;;;;;;;;;;;;;;;;;;;;;;;;;;;;;;;;;;;;;;;;;;;;;;;;;;;;;;;;;;;;;;;;;;;;;;;;;;;;;;;;;	0.61028	-4.18199	5.95584	7.2392e-05	0.0356086
cg11232254	37	19	33892576	AGTCACACAATGCAGACCCGTTCCCTGCAGGCACCTGCCACATAGCAGCG	19	38584416	R			NA	NA	PEPD;PEPD;PEPD	NM_000285;NM_001166056;NM_001166057	Body;Body;Body	chr19:33892575-33892780	Island			NA	19:38584416-38584609		;;;;;;;;;;;;;;;;;;;;;;;;;;;;;;;;;;;;;;;;;;;;;;;;;;;;;;;;;;;;;;;;;;;;;;;;;;;;;;;;;;;;;;;;;;;;;;;;;;;;;;;;;;;;;;;;;;;;;;;;;;;;;;;;;	-0.577786	3.32063	-5.96344	7.15616e-05	0.0354088
cg11376913	37	2	74682103	CGCGTCCAAAATCGTCCCTGAGAAACGAGGATCCTTCCAACGAACGTTCC	2	74535611	R			NA	NA	INO80B	NM_031288	TSS200	chr2:74681969-74682201	Island			NA	2:74535478-74535917	2:74681555-74682634	Promoter_Associated;;;;;;;;;;;;;;;;;;;;;;;;;;;;;;;;;;;;;;;;;;;;;;;;;;;;;;;;;;;;;;;;;;;;;;;;;;;;;;;;;;;;;;;;;;;;;;;;;;;;;;;;;;;;;;;;;;;;;;;;;;;;;;;;;;;;;;;	-2.37615	-6.36305	-7.3146	1.04316e-05	0.0154197
cg11399582	37	15	74345103	CGCCTGAGCCTCCCCCCACCGCCCCGCTATGGGCTCCTGTGCGGCCGGAG	15	72132156	F		rs11072475	NA	NA								NA	15:72131939-72132290		;;;;;;;;;;;;;;;;;;;;;;;;;;;;;;;;;;;;;;;;;;;;;;;;;;;;;;;;;;;;;;;;;;;;;;;;;;;;;;;;;;;;;;;;;;;;;;;;;;;;;;;;;;;;;;;;;;;;;;;;;;;;;;;;;;;;;;;	-0.32527	-0.816344	-2.25379	0.0441263	0.432386
cg11550483	37	15	41698753	CGCCTGGCCAGGAGGGTATTTTTTTGTTTGTTTGTTTGAGACCGAATCTC	15	39486045	F		rs60753819	NA	NA				chr15:41694493-41694756	S_Shelf			NA			;;;;;;;;;;;;;;;;;;;;;;;;;;;;;;;;;;;;;;;;;;;;;;;;;;;;;;;;;;;;;;;;;;;;;;;;;;;;;;;;;;;;;;;;;;;;;;;;;;;;;;;;;;;;;;;;;;;;;;;;;;;;;;;;;;;;;;;	-0.347176	4.45048	-2.50818	0.0278573	0.367704
cg11643285	37	3	16411667	CATTCCTCTCCATGTCTCCAAGAATGGCCAGACAGTGAGCGGTTTGGACG	3	16386671	F		rs61745975	NA	NA	RFTN1	NM_015150	Body					TRUE			;;;;;;;;;;;;;;;;;;;;;;;;;;;;;;;;;;;;;;;;;;;;;;;;;;;;;;;;;;;;;;;;;;;;;;;;;;;;;;;;;;;;;;;;;;;;;;;;;;;;;;;;;;;;;;;;;;;;;;;;;;;;;;;;;;;;;;;	-0.905563	3.78219	-6.03088	6.46278e-05	0.0343022
cg11724461	37	2	24553192	CGAACCCCGGACTGACCAAAGCCTGCATGCCACTGCATCCTGTGCCAAGT	2	24406696	F	rs75978024	rs61260222	NA	NA	ITSN2;ITSN2;ITSN2	NM_147152;NM_019595;NM_006277	5'UTR;5'UTR;5'UTR					NA			;;;;;;;;;;;;;;;;;;;;;;;;;;;;;;;;;;;;;;;;;;;;;;;;;;;;;;;;;;;;;;;;;;;;;;;;;;;;;;;;;;;;;;;;;;;;;;;;;;;;;;;;;;;;;;;;;;;;;;;;;;;;;;;;;	-1.75513	2.75054	-7.61069	7.05608e-06	0.0134025
cg11903206	37	3	70911187	CGGGGTTAGATCTTTCTCAGAATACAAGAGGGTAGGGAGAATTTCTCAAC	3	70993877	R			NA	NA								TRUE			;;;;;;;;;;;;;;;;;;;;;;;;;;;;;;;;;;;;;;;;;;;;;;;;;;;;;;;;;;;;;;;;;;;;;;;;;;;;;;;;;;;;;;;;;;;;;;;;;;;;;;;;;;;;;;;;;;;;;;;;;;;;;;;;;;;;;;;	-1.13178	2.80911	-7.93793	4.63599e-06	0.0107835
cg11987596	37	11	78803672	GCCAGGCCTGGAAAGGGTTCATGCTGCTTATTTTAACTAAAGAGTAGGCG	11	78481320	R			NA	NA	ODZ4	NM_001098816	5'UTR					TRUE			;;;;;;;;;;;;;;;;;;;;;;;;;;;;;;;;;;;;;;;;;;;;;;;;;;;;;;;;;;;;;;;;;;;;;;;;;;;;;;;;;;;;;;;;;;;;;;;;;;;;;;;;;;;;;;;;;;;;;;;;;;;;;;;;;;;;;;;	-1.6701	3.12129	-12.2375	4.81282e-08	0.00036219
cg12042659	37	19	58951599	CGCCGTCTATGACGCTATTTCCCTATGCCCGTCACGCTACTGCTAGGTCG	19	63643411	F	rs11669347		NA	NA	ZNF132	NM_003433	TSS200	chr19:58951214-58952250	Island		DMR	NA	19:63643061-63644062	19:58951020-58952036	Promoter_Associated;;;;;;;;;;;;;;;;;;;;;;;;;;;;;;;;;;;;;;;;;;;;;;;;;;;;;;;;;;;;;;;;;;;;;;;;;;;;;;;;;;;;;;;;;;;;;;;;;;;;;;;;;;;;;;;;;;;;;;;;;;;;;;;;;;;;;;;	-1.95017	-6.71545	-6.53632	3.0711e-05	0.0249996
cg12054554	37	21	40760633	CGCGGGCGCCCCAAGACCAGATCCCTCAGTGGCGCCTCTGGCACCTACCC	21	39682503	R			NA	NA	WRB;WRB	NM_004627;NM_001146218	Body;5'UTR	chr21:40760626-40760829	Island			NA	21:39682179-39682617	21:40759363-40760978	Promoter_Associated;;;;;;;;;;;;;;;;;;;;;;;;;;;;;;;;;;;;;;;;;;;;;;;;;;;;;;;;;;;;;;;;;;;;;;;;;;;;;;;;;;;;;;;;;;;;;;;;;;;;;;;;;;;;;;;;;;;;;;;;;;;;;;;;;;;;	-1.00813	-4.54769	-5.7388	0.000100951	0.0392876
cg12176654	37	5	1866426	CCCTGGGCGCTTCGCCGCCCAGCTGTGGGCAGGTCAGCAAGGCTGAGTCG	5	1919426	R			NA	NA								NA	5:1919329-1919490		;;;;;;;;;;;;;;;;;;;;;;;;;;;;;;;;;;;;;;;;;;;;;;;;;;;;;;;;;;;;;;;;;;;;;;;;;;;;;;;;;;;;;;;;;;;;;;;;;;;;;;;;;;;;;;;;;;;;;;;;;;;;;;;;;;;;;;;	3.20397	1.52105	14.9452	5.23968e-09	6.45047e-05
cg12426467	37	7	5963438	GATCTCCTCATCTTCATCCACTCTGCAAGACGAGGGTCAAAATGCAATCG	7	5929964	F			NA	NA	C7orf28A	NM_015622	Body					NA	7:5929595-5929965		;;;;;;;;;;;;;;;;;;;;;;;;;;;;;;;;;;;;;;;;;;;;;;;;;;;;;;;;;;;;;;;;;;;;;;;;;;;;;;;;;;;;;;;;;;;;;;;;;;;;;;;;;;;;;;;;;;;;;;;;;;;;;;;;;;;;;;;	-1.21945	5.566	-7.97546	4.42146e-06	0.0106497
cg12469954	37	11	576084	CGCACGTAGCCCCGCCCCCACCCCCGCAGCCCCGCCCCGCCTCGCGCCCG	11	566084	R			NA	NA	LOC143666;PHRF1	NR_026967;NM_020901	TSS200;TSS1500	chr11:575464-577093	Island			NA	11:565092-567331	11:575802-576639	Promoter_Associated;;;;;;;;;;;;;;;;;;;;;;;;;;;;;;;;;;;;;;;;;;;;;;;;;;;;;;;;;;;;;;;;;;;;;;;;;;;;;;;;;;;;;;;;;;;;;;;;;;;;;;;;;;;;;;;;;;;;;;;;;;;;;;;;;;;;	-2.30819	-5.77242	-12.3672	4.28716e-08	0.000341744
cg12471071	37	8	6479360	CGACGCTGCCAGGGCAGATGCTGGAGGCTGAGACATCAACCCAGGTGCCC	8	6466768	R		rs890223	NA	NA	MCPH1	NM_024596	Body					NA	8:6466389-6467066		;;;;;;;;;;;;;;;;;;;;;;;;;;;;;;;;;;;;;;;;;;;;;;;;;;;;;;;;;;;;;;;;;;;;;;;;;;;;;;;;;;;;;;;;;;;;;;;;;;;;;;;;;;;;;;;;;;;;;;;;;;;;;;;;;;;;;;;	-0.67269	2.62618	-5.48179	0.000150954	0.0470948
cg12648931	37	5	36242542	TCTGTTCTGCAGGCCGACCACGTGCCCATTGGTTTATTTGACCAGGGTCG	5	36278299	R			TRUE	NA	C5orf33;C5orf33	NM_001085411;NM_153013	TSS1500;TSS1500	chr5:36241003-36242664	Island			NA	5:36276802-36278439		;;;;;;;;;;;;;;;;;;;;;;;;;;;;;;;;;;;;;;;;;;;;;;;;;;;;;;;;;;;;;;;;;;;;;;;;;;;;;;;;;;;;;;;;;;;;;;;;;;;;;;;;;;;;;;;;;;;;;;;;;;;;;;;;;;;;	-1.55853	-5.78642	-8.07085	3.92252e-06	0.00993382
cg12748926	37	19	40854020	CGTTGGATGCCTTAGCTCAGCGCCTCCGCATAACGCTCACTTCGTTACTA	19	45545860	R			NA	TRUE	PLD3;PLD3;C19orf47	NM_012268;NM_001031696;NM_178830	TSS1500;TSS1500;5'UTR	chr19:40854180-40854733	N_Shore			NA	19:45545840-45546559	19:40853793-40855414	Promoter_Associated;;;;;;;;;;;;;;;;;;;;;;;;;;;;;;;;;;;;;;;;;;;;;;;;;;;;;;;;;;;;;;;;;;;;;;;;;;;;;;;;;;;;;;;;;;;;;;;;;;;;;;;;;;;;;;;;;;;;;;;;;;;;;;;;;	1.83092	-6.5485	10.8196	1.83432e-07	0.00105578
cg12758960	37	1	66996247	TGGAGGCTAGATATTCTCCTTTGCCCTTGCTGGCAAGCAAAAATTATACG	1	66768835	R			NA	NA				chr1:66998728-66999060	N_Shelf			NA			;;;;;;;;;;;;;;;;;;;;;;;;;;;;;;;;;;;;;;;;;;;;;;;;;;;;;;;;;;;;;;;;;;;;;;;;;;;;;;;;;;;;;;;;;;;;;;;;;;;;;;;;;;;;;;;;;;;;;;;;;;;;;;;;;;;;;;;	-1.32374	3.80547	-6.75007	2.26527e-05	0.0218724
cg12823408	37	11	120357076	CGGGGCCGTGATTGACCCTAAAAATTGCAGACCAGCACATACACTGGACA	11	119862286	F		rs34657617	NA	NA	ARHGEF12	NM_015313	3'UTR					TRUE			;;;;;;;;;;;;;;;;;;;;;;;;;;;;;;;;;;;;;;;;;;;;;;;;;;;;;;;;;;;;;;;;;;;;;;;;;;;;;;;;;;;;;;;;;;;;;;;;;;;;;;;;;;;;;;;;;;;;;;;;;;;;;;;;;;;;;;;	-0.506555	5.7903	-3.52468	0.00431403	0.179372
cg12850351	37	4	5716906	CGCACATATGTGGGGGAGAGTTAAATGAATGATAAGTACACAGAATCTAA	4	5767807	R		rs73071966	NA	NA	EVC	NM_153717	Body	chr4:5713035-5713451	S_Shelf			NA			;;;;;;;;;;;;;;;;;;;;;;;;;;;;;;;;;;;;;;;;;;;;;;;;;;;;;;;;;;;;;;;;;;;;;;;;;;;;;;;;;;;;;;;;;;;;;;;;;;;;;;;;;;;;;;;;;;;;;;;;;;;;;;;;;;;;;;;	-1.7077	4.5775	-7.88122	4.98165e-06	0.0112072
cg13173392	37	11	69245569	TTCCAGCTTGGGGCTGTTACAAATAAAGCCGCTGGGAACCTTTGTGTACG	11	68954750	R			NA	NA								TRUE			;;;;;;;;;;;;;;;;;;;;;;;;;;;;;;;;;;;;;;;;;;;;;;;;;;;;;;;;;;;;;;;;;;;;;;;;;;;;;;;;;;;;;;;;;;;;;;;;;;;;;;;;;;;;;;;;;;;;;;;;;;;;;;;;;;;;;;;	1.15701	3.44879	8.15451	3.53445e-06	0.00927345
cg13234732	37	3	180547932	CCCAGGGGAAAATTCTGTAACTTCTCTGGGCTGGTTTCACCACCGCAGCG	3	182030626	R			NA	NA				chr3:180546166-180546916	S_Shore			NA	3:182030247-182030657		;;;;;;;;;;;;;;;;;;;;;;;;;;;;;;;;;;;;;;;;;;;;;;;;;;;;;;;;;;;;;;;;;;;;;;;;;;;;;;;;;;;;;;;;;;;;;;;;;;;;;;;;;;;;;;;;;;;;;;;;;;;;;;;;;;;;;;;	-3.39013	2.55701	-22.7692	4.34517e-11	1.28382e-06
cg13282252	37	3	188581493	CTAGGATGCCAGTCAACTTCATTCTTGGAACCTTTATTTTCCAATTTGCG	3	190064187	R		rs74549072	NA	NA	LPP;LPP;LPP	NM_005578;NM_001167671;NM_001167672	Body;Body;Body					TRUE			;;;;;;;;;;;;;;;;;;;;;;;;;;;;;;;;;;;;;;;;;;;;;;;;;;;;;;;;;;;;;;;;;;;;;;;;;;;;;;;;;;;;;;;;;;;;;;;;;;;;;;;;;;;;;;;;;;;;;;;;;;;;;;;;;	-0.373444	3.82049	-2.5739	0.0247089	0.350692
cg13283845	37	8	144367265	CGCTTTCAGGGAGCCAGCCGCTGTGGCACCTGCAGCAGTTTCAGCAGTTG	8	144438640	F			NA	NA				chr8:144365642-144366028	S_Shore			NA	8:144438296-144438823	8:144366720-144367644	Unclassified;;;;;;;;;;;;;;;;;;;;;;;;;;;;;;;;;;;;;;;;;;;;;;;;;;;;;;;;;;;;;;;;;;;;;;;;;;;;;;;;;;;;;;;;;;;;;;;;;;;;;;;;;;;;;;;;;;;;;;;;;;;;;;;;;;;;;;;	-0.192271	1.55772	-1.7714	0.102387	0.567728
cg13396134	37	9	132144085	CGCTGGGAGCTCAGCCACATGCGGAAGACACGAAGAGCCAGGTAAACAGA	9	131183906	R	rs17457583		NA	NA				chr9:132145576-132146328	N_Shore			NA			;;;;;;;;;;;;;;;;;;;;;;;;;;;;;;;;;;;;;;;;;;;;;;;;;;;;;;;;;;;;;;;;;;;;;;;;;;;;;;;;;;;;;;;;;;;;;;;;;;;;;;;;;;;;;;;;;;;;;;;;;;;;;;;;;;;;;;;	-1.24725	3.02559	-7.57117	7.42957e-06	0.0138008
cg13523561	37	12	12970188	CGGATAATTATTTTATTAGTGAGGAAATTGAGACTCAGGGAGTTAAGTCC	12	12861455	F		rs73285349	NA	NA	DDX47;DDX47	NM_201224;NM_016355	Body;Body	chr12:12966123-12966349	S_Shelf			NA			;;;;;;;;;;;;;;;;;;;;;;;;;;;;;;;;;;;;;;;;;;;;;;;;;;;;;;;;;;;;;;;;;;;;;;;;;;;;;;;;;;;;;;;;;;;;;;;;;;;;;;;;;;;;;;;;;;;;;;;;;;;;;;;;;;;;	0.267769	5.20775	1.27485	0.226982	0.717174
cg13665025	37	17	45056837	GTATCAAATCCTGGAATGGGCACCTTGGAGAGGTTTTCTAGCCAAGAACG	17	42411836	F	rs58582808	rs60371134	NA	NA	RPRML	NM_203400	TSS1500	chr17:45055317-45056838	Island			NA	17:42410356-42412072	17:45055818-45056985	Unclassified_Cell_type_specific;;;;;;;;;;;;;;;;;;;;;;;;;;;;;;;;;;;;;;;;;;;;;;;;;;;;;;;;;;;;;;;;;;;;;;;;;;;;;;;;;;;;;;;;;;;;;;;;;;;;;;;;;;;;;;;;;;;;;;;;;;;;;;;;;;;;;;;	-1.3793	-5.56578	-6.86804	1.91996e-05	0.020192
cg13858754	37	14	64061800	CGGAGGAATCCTCAACTTAACGTGCCAACAACTACCTGGGCCTGAGCAGC	14	63131553	R			NA	NA				chr14:64061799-64062043	Island			NA	14:63131287-63131791		;;;;;;;;;;;;;;;;;;;;;;;;;;;;;;;;;;;;;;;;;;;;;;;;;;;;;;;;;;;;;;;;;;;;;;;;;;;;;;;;;;;;;;;;;;;;;;;;;;;;;;;;;;;;;;;;;;;;;;;;;;;;;;;;;;;;;;;	1.15023	5.17652	7.46077	8.5893e-06	0.0144741
cg14083397	37	20	388473	CAAGGACCGGGCCTGCCCCGAGGTATGCCTGAGGCTTGGGTGAGCAGGCG	20	336473	R			NA	NA	RBCK1;RBCK1	NM_006462;NM_031229	TSS1500;TSS1500	chr20:388472-389342	Island			NA	20:336181-337296	20:387899-388568	Promoter_Associated;;;;;;;;;;;;;;;;;;;;;;;;;;;;;;;;;;;;;;;;;;;;;;;;;;;;;;;;;;;;;;;;;;;;;;;;;;;;;;;;;;;;;;;;;;;;;;;;;;;;;;;;;;;;;;;;;;;;;;;;;;;;;;;;;;;;	1.84906	-5.24934	8.71116	1.80154e-06	0.00614172
cg14244493	37	9	137515845	CGGGACACTGGCCAAAACTGCAGACCCCTGCACTGCCCTCTACAGATTCT	9	136655666	R			NA	NA								NA	9:136655516-136655777		;;;;;;;;;;;;;;;;;;;;;;;;;;;;;;;;;;;;;;;;;;;;;;;;;;;;;;;;;;;;;;;;;;;;;;;;;;;;;;;;;;;;;;;;;;;;;;;;;;;;;;;;;;;;;;;;;;;;;;;;;;;;;;;;;;;;;;;	-2.19343	3.08484	-5.38375	0.000176427	0.0499858
cg14305313	37	9	109623054	GAGACCTGGCGCGCTTCCTCCGGTTGCCACGAGGAATTTATGGGGTGGCG	9	108662875	R			NA	NA				chr9:109622424-109623203	Island			NA	9:108662822-108663309		;;;;;;;;;;;;;;;;;;;;;;;;;;;;;;;;;;;;;;;;;;;;;;;;;;;;;;;;;;;;;;;;;;;;;;;;;;;;;;;;;;;;;;;;;;;;;;;;;;;;;;;;;;;;;;;;;;;;;;;;;;;;;;;;;;;;;;;	-2.018	-6.20947	-9.64972	6.20547e-07	0.00268108
cg14416559	37	18	21719381	CGAGCACTGACACAGCGGGGGCCCACATCCCGGAGGTTCTTTAGGGAGAG	18	19973379	F	rs9675752		NA	NA	CABYR;CABYR;CABYR;CABYR;CABYR;CABYR	NM_153768;NM_153770;NM_138643;NM_153769;NM_138644;NM_012189	5'UTR;5'UTR;5'UTR;5'UTR;TSS200;5'UTR	chr18:21718862-21719550	Island			NA	18:19972777-19973567	18:21718382-21719776	Promoter_Associated;;;;;;;;;;;;;;;;;;;;;;;;;;;;;;;;;;;;;;;;;;;;;;;;;;;;;;;;;;;;;;;;;;;;;;;;;;;;;;;;;;;;;;;;;;;;;;;;;;;;;;;;;;;;;;;;;;;;;;;;	-2.33213	-5.9261	-7.86089	5.11217e-06	0.0112135
cg14464244	37	7	79083056	CCTGCCACTGCAGCTGCCATGGATATCAGCTAACAACACACACCCAGGCG	7	78920992	F		rs74394893	NA	NA	MAGI2	NM_012301	TSS200	chr7:79082948-79083850	Island	high-CpG:78920846-78921340		NA	7:78920834-78921572		;;;;;;;;;;;;;;;;;;;;;;;;;;;;;;;;;;;;;;;;;;;;;;;;;;;;;;;;;;;;;;;;;;;;;;;;;;;;;;;;;;;;;;;;;;;;;;;;;;;;;;;;;;;;;;;;;;;;;;;;;;;;;;;;;;;;;;;	-1.53281	-3.20082	-11.4285	1.01495e-07	0.000661494
cg14593333	37	13	113409700	CGCTTCTTGTCTGCGTCCCTTGTAGCAGTCACCCACAGGGCGCTTGCCAG	13	112457701	F	rs9603937		NA	NA	ATP11A;ATP11A	NM_015205;NM_032189	Body;Body	chr13:113410004-113410362	N_Shore			NA	13:112457544-112458351		;;;;;;;;;;;;;;;;;;;;;;;;;;;;;;;;;;;;;;;;;;;;;;;;;;;;;;;;;;;;;;;;;;;;;;;;;;;;;;;;;;;;;;;;;;;;;;;;;;;;;;;;;;;;;;;;;;;;;;;;;;;;;;;;;;;;	-0.440864	4.55196	-3.3944	0.00547212	0.19674
cg14691529	37	12	54357771	CGGCAGTTCCCGGAACAAACGTGGCAGAGGGCAAGACGGGCACTCACAGA	12	52644038	R			NA	NA	HOTAIR	NR_003716	Body	chr12:54359658-54359906	N_Shore			NA	12:52644002-52644094		;;;;;;;;;;;;;;;;;;;;;;;;;;;;;;;;;;;;;;;;;;;;;;;;;;;;;;;;;;;;;;;;;;;;;;;;;;;;;;;;;;;;;;;;;;;;;;;;;;;;;;;;;;;;;;;;;;;;;;;;;;;;;;;;;;;;;;;	-2.52148	-4.91835	-10.9934	1.54488e-07	0.000937906
cg14795409	37	3	128267611	CGCAAAACGTGATCCTGTTGGGTACAATAAATTGTAAAAGTGAAGTCAGG	3	129750301	R		rs55874919	NA	NA								TRUE			;;;;;;;;;;;;;;;;;;;;;;;;;;;;;;;;;;;;;;;;;;;;;;;;;;;;;;;;;;;;;;;;;;;;;;;;;;;;;;;;;;;;;;;;;;;;;;;;;;;;;;;;;;;;;;;;;;;;;;;;;;;;;;;;;;;;;;;	2.54042	4.25116	15.7352	2.93711e-09	4.0678e-05
cg14912388	37	10	132433945	CGGCTGCTTCAGTTATGAAGCCCGGGCTCTGAGCGTTCACCAGGCATCAG	10	132323935	F		rs34191979	NA	NA								TRUE			;;;;;;;;;;;;;;;;;;;;;;;;;;;;;;;;;;;;;;;;;;;;;;;;;;;;;;;;;;;;;;;;;;;;;;;;;;;;;;;;;;;;;;;;;;;;;;;;;;;;;;;;;;;;;;;;;;;;;;;;;;;;;;;;;;;;;;;	-0.9669	2.70111	-7.93784	4.63653e-06	0.0107835
cg15093556	37	7	44163233	AGGGACTGGGCGCACAGTGGTCGGCGGGATGAGGCGCCTGGTGACGGACG	7	44129758	F	rs75300891		NA	NA	POLD2;POLD2	NM_006230;NM_001127218	TSS200;TSS200	chr7:44162850-44163720	Island			NA	7:44129346-44130326	7:44162219-44163911	Promoter_Associated;;;;;;;;;;;;;;;;;;;;;;;;;;;;;;;;;;;;;;;;;;;;;;;;;;;;;;;;;;;;;;;;;;;;;;;;;;;;;;;;;;;;;;;;;;;;;;;;;;;;;;;;;;;;;;;;;;;;;;;;;;;;;;;;;;;;	-0.913567	-5.65463	-5.82035	8.90248e-05	0.0383056
cg15146556	37	3	49977388	CGCGCCTTCTTATTGGATGGCGATGGACAGCGTGCTCTTACGACCCACCC	3	49952392	F			NA	NA	RBM6;RBM6	NM_001167582;NM_005777	TSS200;TSS200	chr3:49977367-49978196	Island			NA	3:49952372-49953200	3:49977081-49978556	Promoter_Associated;;;;;;;;;;;;;;;;;;;;;;;;;;;;;;;;;;;;;;;;;;;;;;;;;;;;;;;;;;;;;;;;;;;;;;;;;;;;;;;;;;;;;;;;;;;;;;;;;;;;;;;;;;;;;;;;;;;;;;;;;;;;;;;;;;;;	-1.86605	-7.31803	-8.79015	1.64154e-06	0.00568368
cg15202738	37	19	53636108	CGCTCGACGCCGTCACCTTCACCCAACGCGATCCGTTTCCGGGCCTGTAG	19	58327920	F	rs75676586		NA	NA	ZNF415;ZNF415;ZNF415;ZNF415;ZNF415;ZNF415;ZNF415	NM_001164309;NM_001164309;NR_028343;NM_001136038;NM_018355;NM_001136038;NM_018355	5'UTR;1stExon;Body;5'UTR;5'UTR;1stExon;1stExon	chr19:53635625-53636230	Island		CDMR	TRUE	19:58327467-58328030		;;;;;;;;;;;;;;;;;;;;;;;;;;;;;;;;;;;;;;;;;;;;;;;;;;;;;;;;;;;;;;;;;;;;;;;;;;;;;;;;;;;;;;;;;;;;;;;;;;;;;;;;;;;;;;;;;;;;;	-2.11037	-6.8568	-6.17346	5.22076e-05	0.0313962
cg15334096	37	7	157730196	AGCTACTACTAAGCCGCTGTTGTCAGGCACAGAGAAGACACTCAGCATCG	7	157422957	R			NA	NA	PTPRN2;PTPRN2;PTPRN2	NM_002847;NM_130842;NM_130843	Body;Body;Body					NA	7:157422903-157423026		;;;;;;;;;;;;;;;;;;;;;;;;;;;;;;;;;;;;;;;;;;;;;;;;;;;;;;;;;;;;;;;;;;;;;;;;;;;;;;;;;;;;;;;;;;;;;;;;;;;;;;;;;;;;;;;;;;;;;;;;;;;;;;;;;	-1.19777	3.7706	-8.41288	2.57452e-06	0.00766883
cg15490944	37	4	152330349	CGCGGCTGACGCACCTTCGAAAAGTTGCGCTCCGACCTTCTCACGACCTA	4	152549799	F			NA	NA	FAM160A1	NM_001109977	TSS200	chr4:152329824-152330873	Island			NA	4:152548647-152550321		;;;;;;;;;;;;;;;;;;;;;;;;;;;;;;;;;;;;;;;;;;;;;;;;;;;;;;;;;;;;;;;;;;;;;;;;;;;;;;;;;;;;;;;;;;;;;;;;;;;;;;;;;;;;;;;;;;;;;;;;;;;;;;;;;;;;;;;	-1.96766	-7.49727	-8.34521	2.79538e-06	0.0080447
cg15831200	37	1	110765724	ACACATACGCCCTCGATGTAGGTCAGGATGGGCTCTGTCTCTACCTCCCG	1	110567247	F	rs34171476		NA	NA	KCNC4;KCNC4;KCNC4	NM_001039574;NM_153763;NM_004978	Body;Body;Body	chr1:110765665-110766012	Island			NA	1:110567198-110567916		;;;;;;;;;;;;;;;;;;;;;;;;;;;;;;;;;;;;;;;;;;;;;;;;;;;;;;;;;;;;;;;;;;;;;;;;;;;;;;;;;;;;;;;;;;;;;;;;;;;;;;;;;;;;;;;;;;;;;;;;;;;;;;;;;	-3.39627	2.15252	-24.4026	1.9546e-11	7.26748e-07
cg15837832	37	12	132414754	TCCCGCGGGGTTTAGGTGCAGGTGCGGCCGCCGGGGAAGCGGTGGGTCCG	12	130980707	R			NA	NA	PUS1;PUS1;PUS1	NM_001002020;NM_001002019;NM_025215	Body;Body;Body	chr12:132413338-132414801	Island			NA	12:130979314-130980848		;;;;;;;;;;;;;;;;;;;;;;;;;;;;;;;;;;;;;;;;;;;;;;;;;;;;;;;;;;;;;;;;;;;;;;;;;;;;;;;;;;;;;;;;;;;;;;;;;;;;;;;;;;;;;;;;;;;;;;;;;;;;;;;;;	-1.91753	-5.32203	-13.52	1.60276e-08	0.00015785
cg16273664	37	3	185430333	CTGTCTCATGGCTGAGGCATTAGAGAGGTTGAATGACTGACTCAGCATCG	3	186913027	F			NA	NA	IGF2BP2;IGF2BP2;C3orf65	NM_001007225;NM_006548;NR_027317	Body;Body;TSS1500					NA			;;;;;;;;;;;;;;;;;;;;;;;;;;;;;;;;;;;;;;;;;;;;;;;;;;;;;;;;;;;;;;;;;;;;;;;;;;;;;;;;;;;;;;;;;;;;;;;;;;;;;;;;;;;;;;;;;;;;;;;;;;;;;;;;;	-1.1951	2.28084	-7.34235	1.00517e-05	0.0154197
cg16313577	37	5	8843829	CGTGGCTTTCAGATGTCCTTGAAGAAAAGCTGCTTTCTCCATTGTATTTA	5	8896829	F		rs75275334	NA	NA								TRUE			;;;;;;;;;;;;;;;;;;;;;;;;;;;;;;;;;;;;;;;;;;;;;;;;;;;;;;;;;;;;;;;;;;;;;;;;;;;;;;;;;;;;;;;;;;;;;;;;;;;;;;;;;;;;;;;;;;;;;;;;;;;;;;;;;;;;;;;	-1.06545	3.10049	-6.40101	3.73526e-05	0.0268141
cg16534315	37	5	56268061	AATCTCTTCTGGAAACTCCTTATAGATACACCCAAAAATAATGTTTTACG	5	56303818	R			NA	NA								NA			;;;;;;;;;;;;;;;;;;;;;;;;;;;;;;;;;;;;;;;;;;;;;;;;;;;;;;;;;;;;;;;;;;;;;;;;;;;;;;;;;;;;;;;;;;;;;;;;;;;;;;;;;;;;;;;;;;;;;;;;;;;;;;;;;;;;;;;	-1.84261	3.42666	-9.84752	5.00914e-07	0.00237596
cg16715363	37	11	71711087	GAGACACAACTGGACACCAGGTAGGCCTTGGGGCTACGCATGGGCAGGCG	11	71388735	R	rs28395797		NA	NA	IL18BP;IL18BP;IL18BP;IL18BP;IL18BP	NM_001145057;NM_001145055;NM_173042;NM_001039660;NM_001039659	Body;Body;Body;Body;Body					TRUE			;;;;;;;;;;;;;;;;;;;;;;;;;;;;;;;;;;;;;;;;;;;;;;;;;;;;;;;;;;;;;;;;;;;;;;;;;;;;;;;;;;;;;;;;;;;;;;;;;;;;;;;;;;;;;;;;;;;;;;;;;;;	-0.901605	4.24393	-6.21973	4.87435e-05	0.0306855
cg16880779	37	8	143294941	CGCCCACAGCCCTGTCTCCAGCTGCCTCTGCCCACGGCCAGGCAACTGGC	8	143292848	R		rs73362742	NA	NA	TSNARE1	NM_145003	3'UTR					TRUE			;;;;;;;;;;;;;;;;;;;;;;;;;;;;;;;;;;;;;;;;;;;;;;;;;;;;;;;;;;;;;;;;;;;;;;;;;;;;;;;;;;;;;;;;;;;;;;;;;;;;;;;;;;;;;;;;;;;;;;;;;;;;;;;;;;;;;;;	-2.24781	2.17178	-15.1485	4.50268e-09	5.86922e-05
cg16905100	37	3	72149974	CTGTACCACCTACCGGAGGGACTCTGGGGTTTGAGTTCTGGGGACAAGCG	3	72232664	R			NA	NA								TRUE	3:72232439-72232776	3:72149594-72150593	Unclassified;;;;;;;;;;;;;;;;;;;;;;;;;;;;;;;;;;;;;;;;;;;;;;;;;;;;;;;;;;;;;;;;;;;;;;;;;;;;;;;;;;;;;;;;;;;;;;;;;;;;;;;;;;;;;;;;;;;;;;;;;;;;;;;;;;;;;;;	1.26468	-4.96862	6.21356	4.91911e-05	0.0307724
cg16910670	37	11	71215361	GGTTTAAGGACAGAGCCCAGGACCCTCAGCAGCCTGGATATGGCCAGACG	11	70893009	F	rs12283114	rs56028035	NA	NA								TRUE			;;;;;;;;;;;;;;;;;;;;;;;;;;;;;;;;;;;;;;;;;;;;;;;;;;;;;;;;;;;;;;;;;;;;;;;;;;;;;;;;;;;;;;;;;;;;;;;;;;;;;;;;;;;;;;;;;;;;;;;;;;;;;;;;;;;;;;;	-1.50219	4.45859	-8.3558	2.75953e-06	0.00799341
cg17101589	37	2	19915145	CGGCAGAGTCTGGTAATGGGAGTTTGGTCCCCCACAAGTACTCAAAAGTT	2	19778626	R		rs72787964	NA	NA								TRUE			;;;;;;;;;;;;;;;;;;;;;;;;;;;;;;;;;;;;;;;;;;;;;;;;;;;;;;;;;;;;;;;;;;;;;;;;;;;;;;;;;;;;;;;;;;;;;;;;;;;;;;;;;;;;;;;;;;;;;;;;;;;;;;;;;;;;;;;	0.829215	2.13893	5.49509	0.000147809	0.0466219
cg17115147	37	6	45345601	AATGTGGGGGTGGAGATGGTGCGGTTTCTGCTGCTGCGGCCCGGGACACG	6	45453579	R			NA	NA	RUNX2;RUNX2;SUPT3H;SUPT3H;SUPT3H	NM_001015051;NM_001024630;NM_181356;NM_181356;NM_003599	Body;Body;5'UTR;1stExon;TSS200	chr6:45345185-45346261	Island	high-CpG:45453397-45453615		NA	6:45453042-45454239	6:45344757-45346541	Promoter_Associated;;;;;;;;;;;;;;;;;;;;;;;;;;;;;;;;;;;;;;;;;;;;;;;;;;;;;;;;;;;;;;;;;;;;;;;;;;;;;;;;;;;;;;;;;;;;;;;;;;;;;;;;;;;;;;;;;;;;;;;;;;;	2.03035	-6.28613	8.9323	1.39074e-06	0.0050939
cg17271180	37	15	76629110	GGGGCTAGTGCGTGTTGACGTCATGCTGCGTGCGGGCCGGTGCGGAATCG	15	74416165	R			NA	NA	ISL2	NM_145805	TSS200	chr15:76628998-76629207	Island	high-CpG:74416062-74416200		TRUE	15:74415778-74416251	15:76628723-76629351	Promoter_Associated;;;;;;;;;;;;;;;;;;;;;;;;;;;;;;;;;;;;;;;;;;;;;;;;;;;;;;;;;;;;;;;;;;;;;;;;;;;;;;;;;;;;;;;;;;;;;;;;;;;;;;;;;;;;;;;;;;;;;;;;;;;;;;;;;;;;;;;	-2.00603	-5.90484	-13.4929	1.6389e-08	0.000157901
cg17337670	37	12	110389995	CGGAAGGTTGAAGTGGGGAGACAGATTTATAGAAGATTTGTTTGGAGTTC	12	108874378	R			NA	NA	GIT2;GIT2;GIT2;GIT2;GIT2;GIT2	NM_014776;NM_001135214;NM_057170;NM_057169;NM_001135213;NM_139201	Body;Body;Body;Body;Body;Body					TRUE		12:110389739-110390488	Gene_Associated_Cell_type_specific;;;;;;;;;;;;;;;;;;;;;;;;;;;;;;;;;;;;;;;;;;;;;;;;;;;;;;;;;;;;;;;;;;;;;;;;;;;;;;;;;;;;;;;;;;;;;;;;;;;;;;;;;;;;;;;;;;;;;;;;	-0.0962811	3.59067	-0.736738	0.475727	0.863724
cg17384076	37	6	30706619	CGGCAGTAAATATACTGTGAAAATAACACGGCTTACGGTATGAGAGCTGA	6	30814598	F	rs41315800		NA	NA	FLOT1	NM_005803	Body	chr6:30710307-30712440	N_Shelf			NA			;;;;;;;;;;;;;;;;;;;;;;;;;;;;;;;;;;;;;;;;;;;;;;;;;;;;;;;;;;;;;;;;;;;;;;;;;;;;;;;;;;;;;;;;;;;;;;;;;;;;;;;;;;;;;;;;;;;;;;;;;;;;;;;;;;;;;;;	0.594013	3.29959	5.40359	0.000170928	0.0493791
cg17603689	37	1	50883013	AGCTGGGGTACACACTGTGTTCCCTCTGCTCAGCGGTCGCGGGTCCTTCG	1	50655600	R			NA	NA				chr1:50882997-50883426	Island			NA	1:50655028-50655793	1:50882977-50883076	Unclassified_Cell_type_specific;;;;;;;;;;;;;;;;;;;;;;;;;;;;;;;;;;;;;;;;;;;;;;;;;;;;;;;;;;;;;;;;;;;;;;;;;;;;;;;;;;;;;;;;;;;;;;;;;;;;;;;;;;;;;;;;;;;;;;;;;;;;;;;;;;;;;;;	2.40553	-4.15659	21.8956	6.81538e-11	1.88781e-06
cg17716961	37	12	120105711	GACCGGAAGCGGAAATGGAATCGAGATAGCCTCGCGCGTTTAGCTGGCCG	12	118590094	R		rs6490265	NA	NA	PRKAB1	NM_006253	TSS200	chr12:120105502-120106232	Island	high-CpG:118590039-118590218		NA	12:118589886-118590615	12:120104798-120106463	Promoter_Associated;;;;;;;;;;;;;;;;;;;;;;;;;;;;;;;;;;;;;;;;;;;;;;;;;;;;;;;;;;;;;;;;;;;;;;;;;;;;;;;;;;;;;;;;;;;;;;;;;;;;;;;;;;;;;;;;;;;;;;;;;;;;;;;;;;;;;;;	-2.08061	-5.47261	-10.3405	2.98076e-07	0.00151844
cg17734409	37	15	62353006	CCCTTTCCCCCACCTGATCCACAGGTGCAGGGGTGGTTGCCTAGGTGACG	15	60140298	F			NA	NA	VPS13C;VPS13C;VPS13C;VPS13C	NM_017684;NM_018080;NM_020821;NM_001018088	TSS1500;TSS1500;TSS1500;TSS1500	chr15:62352227-62353092	Island			NA	15:60139364-60140384	15:62351930-62353442	Promoter_Associated;;;;;;;;;;;;;;;;;;;;;;;;;;;;;;;;;;;;;;;;;;;;;;;;;;;;;;;;;;;;;;;;;;;;;;;;;;;;;;;;;;;;;;;;;;;;;;;;;;;;;;;;;;;;;;;;;;;;;;;;;;;;;;	-0.918491	-5.28925	-8.50026	2.31662e-06	0.00738632
cg18058747	37	5	78408253	AGGCGGGAAATGTCGGAGCCAGCGCCGTGCACTCCTCCCTGTTCTGGGCG	5	78444009	F			NA	NA	BHMT	NM_001713	Body				DMR	TRUE	5:78443857-78444104		;;;;;;;;;;;;;;;;;;;;;;;;;;;;;;;;;;;;;;;;;;;;;;;;;;;;;;;;;;;;;;;;;;;;;;;;;;;;;;;;;;;;;;;;;;;;;;;;;;;;;;;;;;;;;;;;;;;;;;;;;;;;;;;;;;;;;;;	-2.48269	-5.13173	-12.3383	4.39871e-08	0.00034201
cg18118033	37	1	26686703	TCCGAGGAGAACAATGAGGTTGGGGGTCCTGGAGAGTGCCCCAGGGCACG	1	26559290	F			NA	NA				chr1:26686516-26687281	Island			TRUE	1:26558989-26560017		;;;;;;;;;;;;;;;;;;;;;;;;;;;;;;;;;;;;;;;;;;;;;;;;;;;;;;;;;;;;;;;;;;;;;;;;;;;;;;;;;;;;;;;;;;;;;;;;;;;;;;;;;;;;;;;;;;;;;;;;;;;;;;;;;;;;;;;	0.439895	-5.55143	3.19345	0.00791086	0.227191
cg18234224	37	1	172917851	CGCTTCCAGCTCATGATGAGCTGAGTGCAGAGCAGGAGCAGTGACAATGG	1	171184474	F	rs74125824		NA	NA								TRUE			;;;;;;;;;;;;;;;;;;;;;;;;;;;;;;;;;;;;;;;;;;;;;;;;;;;;;;;;;;;;;;;;;;;;;;;;;;;;;;;;;;;;;;;;;;;;;;;;;;;;;;;;;;;;;;;;;;;;;;;;;;;;;;;;;;;;;;;	-0.0421215	2.78735	-0.335763	0.742965	0.94873
cg18251187	37	5	136984731	CGGCTATAATGCTTTTGTGACATTTGGAAGCAATATAATAAAACAGTTCA	5	137012630	F	rs80072977		NA	NA	MIR874;KLHL3	NR_030588;NM_017415	TSS1500;Body					NA			;;;;;;;;;;;;;;;;;;;;;;;;;;;;;;;;;;;;;;;;;;;;;;;;;;;;;;;;;;;;;;;;;;;;;;;;;;;;;;;;;;;;;;;;;;;;;;;;;;;;;;;;;;;;;;;;;;;;;;;;;;;;;;;;;;;;	-0.733386	3.69115	-5.91033	7.75774e-05	0.0365379
cg18304501	37	7	29604436	TTGTACCGAAAGAACTTTTGGCCGTTTTTTCTTGTATTGTTTTCAAGTCG	7	29570961	R			NA	NA	PRR15	NM_175887	5'UTR	chr7:29603540-29604793	Island			NA	7:29570826-29571383		;;;;;;;;;;;;;;;;;;;;;;;;;;;;;;;;;;;;;;;;;;;;;;;;;;;;;;;;;;;;;;;;;;;;;;;;;;;;;;;;;;;;;;;;;;;;;;;;;;;;;;;;;;;;;;;;;;;;;;;;;;;;;;;;;;;;;;;	2.56207	-3.62665	20.1437	1.77432e-10	3.9318e-06
cg18477117	37	2	127830703	CAGGCCGTACCAGGGCTCCTTGTGTTTCCCAAACAACGCTGGGCTGTGCG	2	127547173	R		rs3754604	NA	NA	BIN1;BIN1;BIN1;BIN1;BIN1;BIN1;BIN1;BIN1;BIN1;BIN1	NM_139348;NM_139347;NM_139346;NM_139351;NM_139345;NM_004305;NM_139350;NM_139344;NM_139343;NM_139349	Body;Body;Body;Body;Body;Body;Body;Body;Body;Body					TRUE		2:127830651-127830898	Unclassified_Cell_type_specific;;;;;;;;;;;;;;;;;;;;;;;;;;;;;;;;;;;;;;;;;;;;;;;;;;;;;;;;;;;;;;;;;;;;;;;;;;;;;;;;;;;;;;;;;;;;;;;;;;;;;;;;;;;;	-0.649613	2.85225	-6.77501	2.18711e-05	0.0217286
cg18560915	37	4	54430218	AGTGAGTCACCTTTTTAAGCTGCACCCTGTGAGTGAGTCCTTCACAGGCG	4	54124975	F			NA	NA	LNX1	NM_001126328	Body					TRUE		4:54430209-54430370	Unclassified_Cell_type_specific;;;;;;;;;;;;;;;;;;;;;;;;;;;;;;;;;;;;;;;;;;;;;;;;;;;;;;;;;;;;;;;;;;;;;;;;;;;;;;;;;;;;;;;;;;;;;;;;;;;;;;;;;;;;;;;;;;;;;;;;;;;;;;;;;;;;;;;	0.656322	1.26673	7.13045	1.33748e-05	0.0173964
cg18758483	37	2	10661702	CTGAGCTCGCTTCTGGGAGGTGCTGTCCAGCGCCTGGGTCTGGGTCCTCG	2	10579153	F			NA	NA								TRUE			;;;;;;;;;;;;;;;;;;;;;;;;;;;;;;;;;;;;;;;;;;;;;;;;;;;;;;;;;;;;;;;;;;;;;;;;;;;;;;;;;;;;;;;;;;;;;;;;;;;;;;;;;;;;;;;;;;;;;;;;;;;;;;;;;;;;;;;	-1.35101	1.68009	-13.1702	2.14308e-08	0.000197873
cg18881764	37	1	36023927	TGCTTCGATTATCCGGCTTTTGGATTCTCCGTTGTCCTGGGAACTATCCG	1	35796514	R			NA	NA	KIAA0319L;NCDN;NCDN;NCDN	NM_024874;NM_014284;NM_001014841;NM_001014839	TSS1500;Body;5'UTR;Body	chr1:36022680-36023834	S_Shore			NA	1:35796307-35796593		;;;;;;;;;;;;;;;;;;;;;;;;;;;;;;;;;;;;;;;;;;;;;;;;;;;;;;;;;;;;;;;;;;;;;;;;;;;;;;;;;;;;;;;;;;;;;;;;;;;;;;;;;;;;;;;;;;;;;;;;;;;;;;	0.346015	-5.1686	1.91813	0.079701	0.526162
cg19278629	37	19	2451871	CGCCTGGGCCGCCTCCGAGACCCCCTCCAGCAGCCCTGAGCAGCCAGGGG	19	2402871	F	rs75161673	rs78536186	NA	NA	LMNB2	NM_032737	Body	chr19:2455863-2457078	N_Shelf			NA			;;;;;;;;;;;;;;;;;;;;;;;;;;;;;;;;;;;;;;;;;;;;;;;;;;;;;;;;;;;;;;;;;;;;;;;;;;;;;;;;;;;;;;;;;;;;;;;;;;;;;;;;;;;;;;;;;;;;;;;;;;;;;;;;;;;;;;;	-1.69142	4.18149	-11.5363	9.16566e-08	0.000624941
cg19402939	37	3	184104481	CGCCCCCACGGGGCTCGCTGGGCGCCCAACTACGACCCGCTCTGCTCACT	3	185587175	F			NA	NA	CHRD	NM_003741	Body	chr3:184104308-184104519	Island			NA	3:185587003-185587198		;;;;;;;;;;;;;;;;;;;;;;;;;;;;;;;;;;;;;;;;;;;;;;;;;;;;;;;;;;;;;;;;;;;;;;;;;;;;;;;;;;;;;;;;;;;;;;;;;;;;;;;;;;;;;;;;;;;;;;;;;;;;;;;;;;;;;;;	-3.40813	-1.36444	-18.1879	5.69443e-10	9.70658e-06
cg19756497	37	19	50935548	AGTCCGGGGTCCCAGATGGCCGGGGCCCCAGCTCTTTGGGTTTGCCCACG	19	55627360	R			NA	NA	MYBPC2	NM_004533	TSS1500	chr19:50934904-50935677	Island			NA	19:55626596-55627489	19:50934649-50935718	Promoter_Associated;;;;;;;;;;;;;;;;;;;;;;;;;;;;;;;;;;;;;;;;;;;;;;;;;;;;;;;;;;;;;;;;;;;;;;;;;;;;;;;;;;;;;;;;;;;;;;;;;;;;;;;;;;;;;;;;;;;;;;;;;;;;;;;;;;;;;;;	1.78298	-5.43235	13.7868	1.28999e-08	0.000129934
cg19777824	37	11	93276752	CGCCCTGACCACCTCTGCAGGCTCAGCGCGCTTCCTCCGGCTCCCGCGCA	11	92916400	F			NA	NA	C11orf75	NM_020179	TSS1500	chr11:93275814-93276721	S_Shore			NA	11:92915474-92916597	11:93275315-93277225	Promoter_Associated;;;;;;;;;;;;;;;;;;;;;;;;;;;;;;;;;;;;;;;;;;;;;;;;;;;;;;;;;;;;;;;;;;;;;;;;;;;;;;;;;;;;;;;;;;;;;;;;;;;;;;;;;;;;;;;;;;;;;;;;;;;;;;;;;;;;;;;	-1.86792	-6.33309	-6.54248	3.04402e-05	0.0249996
cg19847436	37	4	165445207	ATGGAGTACAAACAGGATCCCACAAGAAATCAGCAGCCTGAGAGAAAACG	4	165664657	R			NA	NA								TRUE		4:165445014-165445240	Unclassified_Cell_type_specific;;;;;;;;;;;;;;;;;;;;;;;;;;;;;;;;;;;;;;;;;;;;;;;;;;;;;;;;;;;;;;;;;;;;;;;;;;;;;;;;;;;;;;;;;;;;;;;;;;;;;;;;;;;;;;;;;;;;;;;;;;;;;;;;;;;;;;;	-0.967773	2.57076	-8.47927	2.37594e-06	0.00752136
cg20164915	37	1	149871167	CCATTTCCCAGCGTGCCTCAGGAAGGGCGCCAGGACTGCATTTTGCTCCG	1	148137791	R			NA	NA	BOLA1;BOLA1	NM_016074;NM_016074	1stExon;5'UTR	chr1:149871079-149871946	Island			TRUE	1:148137717-148138519	1:149870886-149871904	Promoter_Associated;;;;;;;;;;;;;;;;;;;;;;;;;;;;;;;;;;;;;;;;;;;;;;;;;;;;;;;;;;;;;;;;;;;;;;;;;;;;;;;;;;;;;;;;;;;;;;;;;;;;;;;;;;;;;;;;;;;;;;;;;;;;;;;;;;;;	2.46088	-6.32388	23.0373	3.79696e-11	1.28382e-06
cg20412955	37	1	230937455	CTTCTCTTGGTGTGGAACCATTACGCCCAGGGTTCACTCCCCTCTCATCG	1	229004078	R			NA	NA	CAPN9;CAPN9	NM_006615;NM_016452	3'UTR;3'UTR					NA			;;;;;;;;;;;;;;;;;;;;;;;;;;;;;;;;;;;;;;;;;;;;;;;;;;;;;;;;;;;;;;;;;;;;;;;;;;;;;;;;;;;;;;;;;;;;;;;;;;;;;;;;;;;;;;;;;;;;;;;;;;;;;;;;;;;;	-0.441103	3.40646	-4.34618	0.000997034	0.0998928
cg20451727	37	4	83931713	CGGCGGGGCTTGTTTTGCCCGTGCACGATAGCTCTGGCCAGCAGCTTCCT	4	84150737	F			NA	NA	LIN54;LIN54;LIN54;LIN54;LIN54	NM_194282;NM_001115008;NM_194282;NM_001115007;NM_001115008	1stExon;5'UTR;5'UTR;5'UTR;1stExon	chr4:83931642-83932194	Island			NA	4:84150573-84151218	4:83930957-83932464	Promoter_Associated;;;;;;;;;;;;;;;;;;;;;;;;;;;;;;;;;;;;;;;;;;;;;;;;;;;;;;;;;;;;;;;;;;;;;;;;;;;;;;;;;;;;;;;;;;;;;;;;;;;;;;;;;;;;;;;;;;;;;;;;;;;	-1.88595	-6.49995	-5.73641	0.000101324	0.0392876
cg20746084	37	3	44666508	TGTGGCTTCCTAGAGATCCGGGATGAGGGGCGGGGTGCAACCGGAAGTCG	3	44641512	R			NA	NA	ZNF197;ZNF197	NM_006991;NM_001024855	TSS200;TSS200	chr3:44666477-44666820	Island			NA	3:44641482-44641903	3:44665714-44667136	Unclassified_Cell_type_specific;;;;;;;;;;;;;;;;;;;;;;;;;;;;;;;;;;;;;;;;;;;;;;;;;;;;;;;;;;;;;;;;;;;;;;;;;;;;;;;;;;;;;;;;;;;;;;;;;;;;;;;;;;;;;;;;;;;;;;;;;;;;;;;;;;;;	2.22304	-4.81526	18.0671	6.14294e-10	1.00833e-05
cg20860638	37	3	196756715	CGCCCCTGGGGCGCAGGTCACCTCCCGCCGACCCCGGACCCCGCCCCTGG	3	198241112	F			NA	NA	MFI2;MFI2	NM_033316;NM_005929	TSS200;TSS200	chr3:196755677-196757374	Island	high-CpG:198241048-198241308		NA	3:198240241-198241799	3:196755170-196757146	Unclassified;;;;;;;;;;;;;;;;;;;;;;;;;;;;;;;;;;;;;;;;;;;;;;;;;;;;;;;;;;;;;;;;;;;;;;;;;;;;;;;;;;;;;;;;;;;;;;;;;;;;;;;;;;;;;;;;;;;;;;;;;;;;;;;;;;;;	-2.00745	-5.84498	-9.72403	5.72339e-07	0.00258831
cg21200382	37	7	140103764	CGCCCTGCCCTGTGCTGGCCGCCCTCACCTGGCGCTTTGTACCCTGAGGC	7	139750233	F	rs78738033	rs5887976	NA	NA	RAB19	NM_001008749	TSS200					TRUE		7:140103543-140104423	Promoter_Associated;;;;;;;;;;;;;;;;;;;;;;;;;;;;;;;;;;;;;;;;;;;;;;;;;;;;;;;;;;;;;;;;;;;;;;;;;;;;;;;;;;;;;;;;;;;;;;;;;;;;;;;;;;;;;;;;;;;;;;;;;;;;;;;;;;;;;;;	0.958733	-4.78756	7.38819	9.45632e-06	0.0152259
cg21243064	37	9	139371233	CGGAAGAGACGAGGTGAGCCACTTGCAAAGTGGAAGCCACCTGGCCAATA	9	138491054	R			NA	NA	SEC16A	NM_014866	Body	chr9:139367185-139367409	S_Shelf			NA			;;;;;;;;;;;;;;;;;;;;;;;;;;;;;;;;;;;;;;;;;;;;;;;;;;;;;;;;;;;;;;;;;;;;;;;;;;;;;;;;;;;;;;;;;;;;;;;;;;;;;;;;;;;;;;;;;;;;;;;;;;;;;;;;;;;;;;;	0.211081	4.09117	1.65409	0.124538	0.603001
cg21544585	37	4	122687481	AAACAAAGCAGAGGCTGCAGTGCTCTTTACCGCCAGCTTCAGAAGTCACG	4	122906931	R			NA	NA	TMEM155;LOC100192379	NM_152399;NR_024365	TSS1500;Body	chr4:122685860-122686565	S_Shore		CDMR	NA			;;;;;;;;;;;;;;;;;;;;;;;;;;;;;;;;;;;;;;;;;;;;;;;;;;;;;;;;;;;;;;;;;;;;;;;;;;;;;;;;;;;;;;;;;;;;;;;;;;;;;;;;;;;;;;;;;;;;;;;;;;;;;;;;;;;;	-0.902249	2.14457	-7.38614	9.48208e-06	0.0152259
cg21594961	37	3	3152916	CGGGGAAAGGGGAAGTAAAACAAGGAACAGAGAGAGATCCATTTATTTGC	3	3127916	F	rs17878498	rs35153246	NA	NA	IL5RA;IL5RA;IL5RA;IL5RA;IL5RA;IL5RA	NM_175728;NM_175725;NM_175726;NM_000564;NM_175724;NM_175727	TSS1500;TSS1500;TSS1500;TSS1500;TSS1500;TSS1500					NA			;;;;;;;;;;;;;;;;;;;;;;;;;;;;;;;;;;;;;;;;;;;;;;;;;;;;;;;;;;;;;;;;;;;;;;;;;;;;;;;;;;;;;;;;;;;;;;;;;;;;;;;;;;;;;;;;;;;;;;;;	-1.09216	-4.21781	-7.11286	1.36992e-05	0.0173964
cg21649258	37	2	107503672	CGCTCCCCTGCGCCCCACCCAGCCGGCTGCCAGGCGCTGCCAGGCGCGCA	2	106870104	R			NA	NA	ST6GAL2;ST6GAL2;ST6GAL2	NM_032528;NM_001142352;NM_001142351	TSS200;TSS200;TSS1500	chr2:107502353-107504216	Island	high-CpG:106869949-106870311	DMR	NA	2:106868786-106870648		;;;;;;;;;;;;;;;;;;;;;;;;;;;;;;;;;;;;;;;;;;;;;;;;;;;;;;;;;;;;;;;;;;;;;;;;;;;;;;;;;;;;;;;;;;;;;;;;;;;;;;;;;;;;;;;;;;;;;;;;;;;;;;;;;	-1.97843	-6.0398	-14.8173	5.76928e-09	6.91049e-05
cg21811896	37	1	3465381	AGGCCCCCAGCTGCAGTGGGCTCCTTTCCCCGTGGAGCCTAGCAGGGTCG	1	3455241	F			NA	NA	MEGF6	NM_001409	Body					NA		1:3465158-3465632	Unclassified_Cell_type_specific;;;;;;;;;;;;;;;;;;;;;;;;;;;;;;;;;;;;;;;;;;;;;;;;;;;;;;;;;;;;;;;;;;;;;;;;;;;;;;;;;;;;;;;;;;;;;;;;;;;;;;;;;;;;;;;;;;;;;;;;;;;;;;;;;;;;;;;	3.0959	1.70884	22.8009	4.27612e-11	1.28382e-06
cg21823999	37	4	176923081	ATGAAAACGTGGGAACTCGGGAGGACAGAGATCTCCCTGTAATCGCCTCG	4	177160075	R		rs74536608	NA	NA	GPM6A;GPM6A	NM_005277;NM_201592	5'UTR;Body	chr4:176923075-176923630	Island		DMR	TRUE	4:177159475-177160624		;;;;;;;;;;;;;;;;;;;;;;;;;;;;;;;;;;;;;;;;;;;;;;;;;;;;;;;;;;;;;;;;;;;;;;;;;;;;;;;;;;;;;;;;;;;;;;;;;;;;;;;;;;;;;;;;;;;;;;;;;;;;;;;;;;;;	1.88058	-6.72159	14.3738	8.10529e-09	9.05022e-05
cg21860360	37	1	153662339	CGCCCGTTCCGCACAGGGAGCCCTGACACCACCATGTAGGCATCGCCAAT	1	151928963	R			NA	NA	NPR1	NM_000906	Body	chr1:153662203-153662439	Island			NA	1:151928854-151929039		;;;;;;;;;;;;;;;;;;;;;;;;;;;;;;;;;;;;;;;;;;;;;;;;;;;;;;;;;;;;;;;;;;;;;;;;;;;;;;;;;;;;;;;;;;;;;;;;;;;;;;;;;;;;;;;;;;;;;;;;;;;;;;;;;;;;;;;	-1.22951	3.21139	-12.4002	4.16327e-08	0.000341688
cg21913519	37	7	209058	CGGCCATCCCCAGCAGAAGCCCGGCGCCTGCTCGCCTGCAGCTCCAGCTC	7	304141	R			NA	NA	FAM20C	NM_020223	Body	chr7:206451-207365	S_Shore			NA	7:304068-304249		;;;;;;;;;;;;;;;;;;;;;;;;;;;;;;;;;;;;;;;;;;;;;;;;;;;;;;;;;;;;;;;;;;;;;;;;;;;;;;;;;;;;;;;;;;;;;;;;;;;;;;;;;;;;;;;;;;;;;;;;;;;;;;;;;;;;;;;	-3.52583	3.1744	-25.6179	1.11468e-11	5.25129e-07
cg21944027	37	11	8932512	AACTGCTGAGCGCTGGAGGCGGGGCGCCGGGCGCTGGGGGCCGGGGGTCG	11	8889088	F	rs2742520		NA	NA	C11orf17;ST5;C11orf17	NM_182901;NM_005418;NM_020642	TSS1500;TSS200;TSS200	chr11:8932573-8933294	N_Shore			NA	11:8889060-8889870	11:8932242-8933546	Promoter_Associated;;;;;;;;;;;;;;;;;;;;;;;;;;;;;;;;;;;;;;;;;;;;;;;;;;;;;;;;;;;;;;;;;;;;;;;;;;;;;;;;;;;;;;;;;;;;;;;;;;;;;;;;;;;;;;;;;;;;;;;;;;;;;;;;;	-2.27018	-5.86345	-10.613	2.2564e-07	0.00125849
cg22145916	37	7	1049029	TGCAGGATTGCAGGGGTCAGAGGCTTTGGCGTGGGCTCCACAGCCTTGCG	7	1015555	F	rs80290839	rs62433135	NA	NA	C7orf50;C7orf50;C7orf50	NM_001134395;NM_032350;NM_001134396	Body;Body;Body	chr7:1048921-1049124	Island			NA	7:1015448-1016334	7:1048754-1049043	Unclassified_Cell_type_specific;;;;;;;;;;;;;;;;;;;;;;;;;;;;;;;;;;;;;;;;;;;;;;;;;;;;;;;;;;;;;;;;;;;;;;;;;;;;;;;;;;;;;;;;;;;;;;;;;;;;;;;;;;;;;;;;;;;;;;;;;;;;;;;;;	-1.0956	5.10231	-6.52329	3.12919e-05	0.0251692
cg22214262	37	5	157285956	GCGGCGGACCGTCCCGCGCGGGGCACGATGTTGAACATGTGGAAGGTGCG	5	157218534	F	rs11545484		NA	NA	CLINT1	NM_014666	1stExon	chr5:157285769-157286254	Island			NA	5:157218348-157218832		;;;;;;;;;;;;;;;;;;;;;;;;;;;;;;;;;;;;;;;;;;;;;;;;;;;;;;;;;;;;;;;;;;;;;;;;;;;;;;;;;;;;;;;;;;;;;;;;;;;;;;;;;;;;;;;;;;;;;;;;;;;;;;;;;;;;;;;	1.56654	-7.16891	9.26465	9.51182e-07	0.0038323
cg22373097	37	21	32129060	CGAGTGACAGATAGCAGAAAAAAAAGGAAAGATTTCCAACTGAAGGGAAA	21	31050931	R		rs76639268	NA	TRUE	KRTAP21-1	NM_181619	TSS1500					NA			;;;;;;;;;;;;;;;;;;;;;;;;;;;;;;;;;;;;;;;;;;;;;;;;;;;;;;;;;;;;;;;;;;;;;;;;;;;;;;;;;;;;;;;;;;;;;;;;;;;;;;;;;;;;;;;;;;;;;;;;;;;;;;;;;;;;;;;	-1.37066	2.74408	-10.0055	4.23207e-07	0.00208401
cg22408278	37	6	30029039	GCCGGTGAGAGGAGTTAACCAACTCCGTGGGCTAGAGCGCCAGCTCTGCG	6	30137018	F			NA	NA	NCRNA00171;ZNRD1;ZNRD1;ZNRD1;ZNRD1	NR_026751;NM_170783;NM_014596;NM_170783;NM_014596	TSS200;1stExon;1stExon;5'UTR;5'UTR	chr6:30028936-30029195	Island			NA	6:30136713-30137470	6:30028228-30029841	Promoter_Associated;;;;;;;;;;;;;;;;;;;;;;;;;;;;;;;;;;;;;;;;;;;;;;;;;;;;;;;;;;;;;;;;;;;;;;;;;;;;;;;;;;;;;;;;;;;;;;;;;;;;;;;;;;;;;;;;;;;;;;;;;;;	-2.13583	-6.23355	-12.8723	2.75932e-08	0.000239784
cg22546374	37	6	27301172	TGAAATTTTTTGACAGAAACAAATAAGACTGTTAACACGATTCCTCTCCG	6	27409151	F			NA	NA								NA	6:27409026-27409152	6:27300856-27301428	Unclassified_Cell_type_specific;;;;;;;;;;;;;;;;;;;;;;;;;;;;;;;;;;;;;;;;;;;;;;;;;;;;;;;;;;;;;;;;;;;;;;;;;;;;;;;;;;;;;;;;;;;;;;;;;;;;;;;;;;;;;;;;;;;;;;;;;;;;;;;;;;;;;;;	1.02612	-3.08114	5.99024	6.87159e-05	0.0349152
cg22564433	37	8	49612450	CGCAGCCATTAGTTCCCACACAGCAGAGATGACGGCAGATGTTATAAAGA	8	49775003	R			NA	NA								TRUE			;;;;;;;;;;;;;;;;;;;;;;;;;;;;;;;;;;;;;;;;;;;;;;;;;;;;;;;;;;;;;;;;;;;;;;;;;;;;;;;;;;;;;;;;;;;;;;;;;;;;;;;;;;;;;;;;;;;;;;;;;;;;;;;;;;;;;;;	1.00629	-4.55686	5.45199	0.000158257	0.0482987
cg22646408	37	10	73256318	TTAGAACTTTCCAAAGCCCAAGCTGGCCCCTAGGCCAGCTAGTCACAACG	10	72926324	R			NA	NA	CDH23;CDH23	NM_052836;NM_022124	Body;Body					TRUE			;;;;;;;;;;;;;;;;;;;;;;;;;;;;;;;;;;;;;;;;;;;;;;;;;;;;;;;;;;;;;;;;;;;;;;;;;;;;;;;;;;;;;;;;;;;;;;;;;;;;;;;;;;;;;;;;;;;;;;;;;;;;;;;;;;;;	-0.970508	2.07441	-8.99901	1.28752e-06	0.00487704
cg22665655	37	19	10527488	CGCCCCCGCCACTTGCCTATTGCCTCTCCTGGGGCGTGACGTCAGCGGAC	19	10388488	R			NA	NA				chr19:10526982-10527755	Island			NA	19:10388003-10388704	19:10526983-10528252	Promoter_Associated;;;;;;;;;;;;;;;;;;;;;;;;;;;;;;;;;;;;;;;;;;;;;;;;;;;;;;;;;;;;;;;;;;;;;;;;;;;;;;;;;;;;;;;;;;;;;;;;;;;;;;;;;;;;;;;;;;;;;;;;;;;;;;;;;;;;;;;	-0.818937	-6.06238	-6.11919	5.6607e-05	0.032391
cg22729335	37	19	2427816	CGTGCGGCCGAGGCCGATCACTTTGTACTCACGCTCTGCCTCCAGCTCGT	19	2378816	F	rs11542678		NA	NA	TIMM13;TIMM13	NM_012458;NM_012458	1stExon;5'UTR	chr19:2424005-2427983	Island	high-CpG:2378546-2378918		NA	19:2377874-2379128	19:2427338-2428176	Promoter_Associated;;;;;;;;;;;;;;;;;;;;;;;;;;;;;;;;;;;;;;;;;;;;;;;;;;;;;;;;;;;;;;;;;;;;;;;;;;;;;;;;;;;;;;;;;;;;;;;;;;;;;;;;;;;;;;;;;;;;;;;;;;;;;;;;;;;;	1.26814	-5.50862	6.34664	4.04376e-05	0.0276994
cg22871144	37	19	835345	GATGGGACCCCGTTCTATGTCCCTGAAATCCGAGGCGCGGAGAGGACTCG	19	786345	F			NA	NA				chr19:835272-835524	Island			NA	19:786318-786600		;;;;;;;;;;;;;;;;;;;;;;;;;;;;;;;;;;;;;;;;;;;;;;;;;;;;;;;;;;;;;;;;;;;;;;;;;;;;;;;;;;;;;;;;;;;;;;;;;;;;;;;;;;;;;;;;;;;;;;;;;;;;;;;;;;;;;;;	-0.715056	3.90202	-5.78617	9.38313e-05	0.0392365
cg22937574	37	12	8185341	CTGGGCTCCCGGGGAGCCAGAAGGCGGGCAGACAGTGTCAGGGCTCGGCG	12	8076608	F			NA	NA	FOXJ2	NM_018416	TSS200	chr12:8184964-8185616	Island	high-CpG:8076508-8077006		NA	12:8076232-8076927	12:8184565-8186397	Promoter_Associated;;;;;;;;;;;;;;;;;;;;;;;;;;;;;;;;;;;;;;;;;;;;;;;;;;;;;;;;;;;;;;;;;;;;;;;;;;;;;;;;;;;;;;;;;;;;;;;;;;;;;;;;;;;;;;;;;;;;;;;;;;;;;;;;;;;;;;;	-1.96337	-6.84999	-7.70703	6.22724e-06	0.0125755
cg22951524	37	5	434998	CGCATCTGAGCGTAGACACACAGATCTGAGCTTGGATGGTGGTCACTGCG	5	487998	R		rs72717421	NA	NA	AHRR	NM_020731	3'UTR					NA	5:487877-488076		;;;;;;;;;;;;;;;;;;;;;;;;;;;;;;;;;;;;;;;;;;;;;;;;;;;;;;;;;;;;;;;;;;;;;;;;;;;;;;;;;;;;;;;;;;;;;;;;;;;;;;;;;;;;;;;;;;;;;;;;;;;;;;;;;;;;;;;	0.711208	2.75972	5.62842	0.000119856	0.0423165
cg23008352	37	13	110951025	ACCGGATTTGGCGGTCGTTAAGAATTCCTCACCAGGAAGCCGAGTGGCCG	13	109749026	R			NA	NA	COL4A1	NM_001845	Body					TRUE	13:109749018-109749529		;;;;;;;;;;;;;;;;;;;;;;;;;;;;;;;;;;;;;;;;;;;;;;;;;;;;;;;;;;;;;;;;;;;;;;;;;;;;;;;;;;;;;;;;;;;;;;;;;;;;;;;;;;;;;;;;;;;;;;;;;;;;;;;;;;;;;;;	2.29948	-4.74102	16.3084	1.96177e-09	2.99805e-05
cg23085343	37	20	50159160	GGGCTGGCGGAGGCGGCTCGAGCGGCGGGGTCCCTTTCCTCGTAGGGACG	20	49592567	R			NA	NA	NFATC2;NFATC2;NFATC2;NFATC2;NFATC2	NM_012340;NM_012340;NM_001136021;NM_173091;NM_173091	1stExon;5'UTR;Body;1stExon;5'UTR	chr20:50158904-50159509	Island	high-CpG:49592541-49592711		NA	20:49592391-49592944	20:50158593-50159399	Promoter_Associated;;;;;;;;;;;;;;;;;;;;;;;;;;;;;;;;;;;;;;;;;;;;;;;;;;;;;;;;;;;;;;;;;;;;;;;;;;;;;;;;;;;;;;;;;;;;;;;;;;;;;;;;;;;;;;;;;;;;;;;;;;;	-2.06237	-6.60482	-13.0409	2.39004e-08	0.000211848
cg23242142	37	5	6633531	CCCGCACTGCCGGGACTCTGCAGAAAGGGTTCTCAAGTCAGGCTTCTCCG	5	6686531	F			NA	NA	NSUN2;SRD5A1;SRD5A1	NM_017755;NM_001047;NM_001047	TSS1500;5'UTR;1stExon	chr5:6632740-6634162	Island	high-CpG:6686502-6686683		NA	5:6685483-6687147	5:6632952-6633655	Promoter_Associated;;;;;;;;;;;;;;;;;;;;;;;;;;;;;;;;;;;;;;;;;;;;;;;;;;;;;;;;;;;;;;;;;;;;;;;;;;;;;;;;;;;;;;;;;;;;;;;;;;;;;;;;;;;;;;;;;;;;;;;;;;;;;;;;;	2.33797	-5.38733	6.84862	1.97271e-05	0.0203258
cg23256630	37	19	45681987	GTTCTCACCGTGGCAGCTGAAGGGCTGTGATTTCAACCAATAGGGGAGCG	19	50373827	F	rs8104024		NA	NA	BLOC1S3;TRAPPC6A	NM_212550;NM_024108	TSS200;TSS1500	chr19:45681323-45683156	Island			NA	19:50372947-50374959	19:45681142-45682416	Promoter_Associated;;;;;;;;;;;;;;;;;;;;;;;;;;;;;;;;;;;;;;;;;;;;;;;;;;;;;;;;;;;;;;;;;;;;;;;;;;;;;;;;;;;;;;;;;;;;;;;;;;;;;;;;;;;;;;;;;;;;;;;;;;;;;;;;;;;;	1.87646	-6.26234	5.51492	0.000143249	0.0458716
cg23570471	37	14	23755354	CGCCCACCCCACCCATCCGCCCCGCCTCCAACTTGCTCGAGCAGGGCTGG	14	22825194	R			NA	NA	HOMEZ	NM_020834	TSS200	chr14:23755121-23755456	Island	high-CpG:22825094-22825208		NA	14:22824849-22825745	14:23754135-23756196	Promoter_Associated;;;;;;;;;;;;;;;;;;;;;;;;;;;;;;;;;;;;;;;;;;;;;;;;;;;;;;;;;;;;;;;;;;;;;;;;;;;;;;;;;;;;;;;;;;;;;;;;;;;;;;;;;;;;;;;;;;;;;;;;;;;;;;;;;;;;;;;	-1.92287	-6.0691	-8.43756	2.4987e-06	0.00764891
cg23738308	37	1	9005474	CAGGCCACCTCCCTGGATGCCTGGCTGAGGGCAGCCACATGTCTGCAGCG	1	8928061	R			NA	NA	CA6	NM_001215	TSS1500					NA			;;;;;;;;;;;;;;;;;;;;;;;;;;;;;;;;;;;;;;;;;;;;;;;;;;;;;;;;;;;;;;;;;;;;;;;;;;;;;;;;;;;;;;;;;;;;;;;;;;;;;;;;;;;;;;;;;;;;;;;;;;;;;;;;;;;;;;;	-1.43598	3.7675	-7.70163	6.27089e-06	0.0125755
cg23766360	37	12	6193688	TTTCCAGTTCATTAAAGAAGACCAGGCATCTTCCCTGGAGACATCAGGCG	12	6063949	R			NA	NA	VWF	NM_000552	Body					TRUE			;;;;;;;;;;;;;;;;;;;;;;;;;;;;;;;;;;;;;;;;;;;;;;;;;;;;;;;;;;;;;;;;;;;;;;;;;;;;;;;;;;;;;;;;;;;;;;;;;;;;;;;;;;;;;;;;;;;;;;;;;;;;;;;;;;;;;;;	-0.738416	2.95615	-6.40075	3.73668e-05	0.0268141
cg24304928	37	4	7593370	CAACCCTGGGCAATCTCTCTGGCTCTTGGCAGTAGCTCTTTTGAATTCCG	4	7644270	R		rs74632236	NA	NA	SORCS2	NM_020777	Body	chr4:7593369-7593586	Island			NA			;;;;;;;;;;;;;;;;;;;;;;;;;;;;;;;;;;;;;;;;;;;;;;;;;;;;;;;;;;;;;;;;;;;;;;;;;;;;;;;;;;;;;;;;;;;;;;;;;;;;;;;;;;;;;;;;;;;;;;;;;;;;;;;;;;;;;;;	0.677687	2.5619	4.00505	0.00181632	0.126406
cg24356977	37	3	48339943	CGCAGTCGCCCATCCACTGATTCTGGAGGTAAGAATGAATCCTAAGTCTC	3	48314947	R			NA	NA	NME6	NM_005793	Body	chr3:48342584-48343258	N_Shelf			NA			;;;;;;;;;;;;;;;;;;;;;;;;;;;;;;;;;;;;;;;;;;;;;;;;;;;;;;;;;;;;;;;;;;;;;;;;;;;;;;;;;;;;;;;;;;;;;;;;;;;;;;;;;;;;;;;;;;;;;;;;;;;;;;;;;;;;;;;	-0.972963	5.24795	-5.86192	8.35286e-05	0.0372471
cg24376212	37	10	134587180	CGGCACAGGTCCCACAGTCTGTATGAGCCACAGGCACCCAGGGTTCCTGA	10	134437170	R			NA	NA	INPP5A	NM_005539	Body	chr10:134586170-134586471	S_Shore			NA	10:134437075-134437196		;;;;;;;;;;;;;;;;;;;;;;;;;;;;;;;;;;;;;;;;;;;;;;;;;;;;;;;;;;;;;;;;;;;;;;;;;;;;;;;;;;;;;;;;;;;;;;;;;;;;;;;;;;;;;;;;;;;;;;;;;;;;;;;;;;;;;;;	-0.958661	5.12273	-6.53621	3.07156e-05	0.0249996
cg24515091	37	6	169395900	CGCTCATGAGTGAGTACTGCGGATCCACCACACGGGACCTGCCTATGGCA	6	169137825	F		rs73048545	NA	NA								NA	6:169137825-169137985		;;;;;;;;;;;;;;;;;;;;;;;;;;;;;;;;;;;;;;;;;;;;;;;;;;;;;;;;;;;;;;;;;;;;;;;;;;;;;;;;;;;;;;;;;;;;;;;;;;;;;;;;;;;;;;;;;;;;;;;;;;;;;;;;;;;;;;;	0.982029	4.22725	7.14688	1.30792e-05	0.0172516
cg24746677	37	7	101847575	TGTCACCGCCACCAGGCCGTGGTTCTGTGCTCAGAAGTCAGCCCTAGACG	7	101634295	R			NA	NA	CUX1;CUX1;CUX1	NM_181500;NM_181552;NM_001913	Body;Body;Body					NA	7:101634253-101634470		;;;;;;;;;;;;;;;;;;;;;;;;;;;;;;;;;;;;;;;;;;;;;;;;;;;;;;;;;;;;;;;;;;;;;;;;;;;;;;;;;;;;;;;;;;;;;;;;;;;;;;;;;;;;;;;;;;;;;;;;;;;;;;;;;	-3.21017	1.62089	-33.038	5.82168e-13	8.60035e-08
cg24864399	37	5	26669610	GTCCAGACCATCAGGGAGGTGAAACACGTCTCTTCTCTACCAGCTGCCCG	5	26705367	F			NA	NA				chr5:26669548-26669904	Island			NA	5:26705268-26705738		;;;;;;;;;;;;;;;;;;;;;;;;;;;;;;;;;;;;;;;;;;;;;;;;;;;;;;;;;;;;;;;;;;;;;;;;;;;;;;;;;;;;;;;;;;;;;;;;;;;;;;;;;;;;;;;;;;;;;;;;;;;;;;;;;;;;;;;	-3.33505	1.61868	-29.5512	2.12926e-12	2.35916e-07
cg24942272	37	7	45961772	AGAGATAAGCTAGAATCCCAACGCATCGAGAATACAGTAATACGAAGTCG	7	45928297	F			NA	NA	IGFBP3;IGFBP3	NM_000598;NM_001013398	TSS1500;TSS1500	chr7:45960137-45961347	S_Shore			NA		7:45961744-45962034	Unclassified;;;;;;;;;;;;;;;;;;;;;;;;;;;;;;;;;;;;;;;;;;;;;;;;;;;;;;;;;;;;;;;;;;;;;;;;;;;;;;;;;;;;;;;;;;;;;;;;;;;;;;;;;;;;;;;;;;;;;;;;;;;;;;;;;;;;	2.00573	-6.30505	13.3927	1.78009e-08	0.000167854
cg24958342	37	10	22375787	CGGGCTGAAATATGAGCCGGGCTCCTGGGAGACCAGCAAAGCCTAAACAA	10	22415793	F			NA	NA								TRUE			;;;;;;;;;;;;;;;;;;;;;;;;;;;;;;;;;;;;;;;;;;;;;;;;;;;;;;;;;;;;;;;;;;;;;;;;;;;;;;;;;;;;;;;;;;;;;;;;;;;;;;;;;;;;;;;;;;;;;;;;;;;;;;;;;;;;;;;	1.08535	4.88553	6.5564	2.98375e-05	0.0249996
cg25081201	37	10	43867071	CGTGCCCAGCAGCCTCCTCAGATCCGTTCTCTGCGCTGCCAGCTCAGGTG	10	43187077	F		rs74135734	NA	TRUE	FXYD4	NM_173160	TSS200					NA			;;;;;;;;;;;;;;;;;;;;;;;;;;;;;;;;;;;;;;;;;;;;;;;;;;;;;;;;;;;;;;;;;;;;;;;;;;;;;;;;;;;;;;;;;;;;;;;;;;;;;;;;;;;;;;;;;;;;;;;;;;;;;;;;;;;;;;;	0.528855	2.84195	4.5787	0.000667858	0.0850683
cg25084851	37	5	504614	GATTTGGCCCTCGGGAGAGAACTCCACAGCCTCCTCCAGTGTGTCCGGCG	5	557614	R		rs11950353	NA	NA	SLC9A3	NM_004174	Body	chr5:506291-506527	N_Shore			NA	5:557284-557696		;;;;;;;;;;;;;;;;;;;;;;;;;;;;;;;;;;;;;;;;;;;;;;;;;;;;;;;;;;;;;;;;;;;;;;;;;;;;;;;;;;;;;;;;;;;;;;;;;;;;;;;;;;;;;;;;;;;;;;;;;;;;;;;;;;;;;;;	-3.41805	2.4504	-20.4135	1.52346e-10	3.55359e-06
cg25285041	37	1	41627631	TTTGTGATGGCAGCGGTGGGCCATCTGGAGCAGCTGCTGTCATCATGCCG	1	41400218	R		rs79979594	NA	NA	SCMH1;SCMH1	NM_012236;NM_001031694	5'UTR;TSS1500					NA			;;;;;;;;;;;;;;;;;;;;;;;;;;;;;;;;;;;;;;;;;;;;;;;;;;;;;;;;;;;;;;;;;;;;;;;;;;;;;;;;;;;;;;;;;;;;;;;;;;;;;;;;;;;;;;;;;;;;;;;;;;;;;;;;;;;;	-0.727775	3.29687	-7.16167	1.28191e-05	0.017216
cg25354587	37	12	3590738	CAGAAGCCCTGCTGTTGCTCACATTAACAGTGTCCCTCATGAGGTGGTCG	12	3460999	F		rs77096342	NA	NA								NA			;;;;;;;;;;;;;;;;;;;;;;;;;;;;;;;;;;;;;;;;;;;;;;;;;;;;;;;;;;;;;;;;;;;;;;;;;;;;;;;;;;;;;;;;;;;;;;;;;;;;;;;;;;;;;;;;;;;;;;;;;;;;;;;;;;;;;;;	-1.52892	-0.0779686	-5.92862	7.54473e-05	0.0361935
cg25543316	37	6	137540615	TGCCGGCGTCGGCAGGAGGCGGGACCAGGGCGTGGGCGGGGTCAAGTCCG	6	137582308	R			NA	NA	IFNGR1	NM_000416	TSS200	chr6:137540126-137540678	Island			NA	6:137581832-137582367	6:137539473-137541132	Promoter_Associated;;;;;;;;;;;;;;;;;;;;;;;;;;;;;;;;;;;;;;;;;;;;;;;;;;;;;;;;;;;;;;;;;;;;;;;;;;;;;;;;;;;;;;;;;;;;;;;;;;;;;;;;;;;;;;;;;;;;;;;;;;;;;;;;;;;;;;;	2.16034	-6.53462	14.1877	9.37431e-09	0.000101332
cg25556343	37	14	21945400	CGCTCCCACCGCCCCCACTGGACTCGGAACTGCCGTCACTTCCGCAAGGA	14	21015240	R			NA	NA	TOX4;RAB2B;RAB2B;TOX4;RAB2B	NM_014828;NM_032846;NM_001163380;NM_014828;NR_028074	1stExon;TSS1500;TSS1500;5'UTR;TSS1500	chr14:21944914-21945812	Island	high-CpG:21015168-21015280		NA	14:21014556-21015609	14:21944373-21946036	Promoter_Associated;;;;;;;;;;;;;;;;;;;;;;;;;;;;;;;;;;;;;;;;;;;;;;;;;;;;;;;;;;;;;;;;;;;;;;;;;;;;;;;;;;;;;;;;;;;;;;;;;;;;;;;;;;;;;;;;;;;;;;;;;;;	-1.82906	-6.42292	-8.02203	4.16984e-06	0.0103242
cg25706257	37	1	6390530	CATTCCATGGCTCCGAGGCAGCCGGAGCCGCAGATGGGAGAGGCTGCACG	1	6313117	F		rs60318219	NA	NA	ACOT7;ACOT7;ACOT7;ACOT7	NM_181864;NM_181865;NM_007274;NM_181866	Body;Body;Body;Body					TRUE	1:6313049-6313183	1:6390329-6392291	Unclassified;;;;;;;;;;;;;;;;;;;;;;;;;;;;;;;;;;;;;;;;;;;;;;;;;;;;;;;;;;;;;;;;;;;;;;;;;;;;;;;;;;;;;;;;;;;;;;;;;;;;;;;;;;;;;;;;;;;;;;;;;;;;;;	-1.10748	4.34254	-8.08208	3.86785e-06	0.00985166
cg25821135	37	6	168757168	CCTGCAGGTCTGGACTCAGGGAGACCAGGGTTCAAATTCGGGCTCCAACG	6	168500017	R		rs75329950	NA	NA								NA	6:168499809-168500263		;;;;;;;;;;;;;;;;;;;;;;;;;;;;;;;;;;;;;;;;;;;;;;;;;;;;;;;;;;;;;;;;;;;;;;;;;;;;;;;;;;;;;;;;;;;;;;;;;;;;;;;;;;;;;;;;;;;;;;;;;;;;;;;;;;;;;;;	0.791301	3.01982	6.42918	3.58534e-05	0.0264678
cg26094752	37	14	35099088	CTTCCTCTCAGAAGAGGACCGCGGAGTAAGTTCTGCCTTCCTTTCGCTCG	14	34168839	F	rs11847568		NA	NA	SNX6;SNX6	NM_021249;NM_152233	5'UTR;Body	chr14:35098694-35099478	Island			NA	14:34168505-34169421	14:35098897-35099113	Promoter_Associated;;;;;;;;;;;;;;;;;;;;;;;;;;;;;;;;;;;;;;;;;;;;;;;;;;;;;;;;;;;;;;;;;;;;;;;;;;;;;;;;;;;;;;;;;;;;;;;;;;;;;;;;;;;;;;;;;;;;;;;;;;;;;;;;;;;;	-1.9368	-6.59413	-6.40961	3.6888e-05	0.0267127
cg26102503	37	20	57425994	CGCCCCCTGCTCATTCGCCAGGCAGCCTTGATTGGCATGACCCCTGCCCA	20	56859389	F	rs45596642		NA	NA	GNASAS;GNAS	NR_002785;NM_016592	TSS200;3'UTR	chr20:57426729-57427047	N_Shore		CDMR	NA	20:56859250-56859534	20:57425932-57426198	Unclassified;;;;;;;;;;;;;;;;;;;;;;;;;;;;;;;;;;;;;;;;;;;;;;;;;;;;;;;;;;;;;;;;;;;;;;;;;;;;;;;;;;;;;;;;;;;;;;;;;;;;;;;;;;;;;;;;;;;;;;;;;;;;;;;;;;;;	-0.937486	-0.0657595	-6.87774	1.89417e-05	0.0201505
cg26131115	37	14	24020191	CGAAGGGTATGGAAAGCCTAGACGGACCGCGCCGAGTTGGGCAGGGAGCG	14	23090031	F	rs28583761		NA	NA				chr14:24020002-24020251	Island		RDMR	NA	14:23089843-23090561	14:24020087-24021480	Promoter_Associated;;;;;;;;;;;;;;;;;;;;;;;;;;;;;;;;;;;;;;;;;;;;;;;;;;;;;;;;;;;;;;;;;;;;;;;;;;;;;;;;;;;;;;;;;;;;;;;;;;;;;;;;;;;;;;;;;;;;;;;;;;;;;;;;;;;;;;;	1.72015	-5.61158	7.59872	7.16705e-06	0.0134591
cg26362852	37	5	158634905	CGGCCGCTCAGCCTGGGTCACGACTGCAGCACCGACAGCTCATTCTTTTG	5	158567483	F	rs79661254		NA	NA	RNF145	NM_144726	TSS200	chr5:158636218-158636949	N_Shore			NA			;;;;;;;;;;;;;;;;;;;;;;;;;;;;;;;;;;;;;;;;;;;;;;;;;;;;;;;;;;;;;;;;;;;;;;;;;;;;;;;;;;;;;;;;;;;;;;;;;;;;;;;;;;;;;;;;;;;;;;;;;;;;;;;;;;;;;;;	-2.28738	-3.67521	-15.8049	2.7944e-09	4.0678e-05
cg26421056	37	11	45078620	CGTAGATACCTGTAGAATACTTAGCACGGTACCTGGAATGCAGTACCTGC	11	45035196	F			NA	NA								TRUE			;;;;;;;;;;;;;;;;;;;;;;;;;;;;;;;;;;;;;;;;;;;;;;;;;;;;;;;;;;;;;;;;;;;;;;;;;;;;;;;;;;;;;;;;;;;;;;;;;;;;;;;;;;;;;;;;;;;;;;;;;;;;;;;;;;;;;;;	-2.292	5.28453	-7.04315	1.50695e-05	0.017724
cg26468478	37	3	48693597	CTCAGACACGGGGCGGGCACCTACGAGAGGGACAGCGTAAGGTGGAATCG	3	48668601	R			NA	NA	CELSR3	NM_001407	Body	chr3:48693118-48694768	Island		DMR	TRUE	3:48668161-48669750	3:48693459-48694153	Promoter_Associated;;;;;;;;;;;;;;;;;;;;;;;;;;;;;;;;;;;;;;;;;;;;;;;;;;;;;;;;;;;;;;;;;;;;;;;;;;;;;;;;;;;;;;;;;;;;;;;;;;;;;;;;;;;;;;;;;;;;;;;;;;;;;;;;;;;;;;;	-2.67447	-4.57987	-18.5331	4.59674e-10	8.8575e-06
cg26512406	37	16	28223152	TAGGGGGCGGCGGCAGTGGCCGTGTGGGTTGAGGCTGCGAGGACAGCGCG	16	28130653	F			NA	NA	XPO6;XPO6	NM_015171;NM_015171	5'UTR;1stExon	chr16:28223083-28223638	Island	high-CpG:28130311-28130856		NA	16:28129909-28131139	16:28221977-28223763	Promoter_Associated;;;;;;;;;;;;;;;;;;;;;;;;;;;;;;;;;;;;;;;;;;;;;;;;;;;;;;;;;;;;;;;;;;;;;;;;;;;;;;;;;;;;;;;;;;;;;;;;;;;;;;;;;;;;;;;;;;;;;;;;;;;;;;;;;;;;	-2.21645	-5.46532	-14.028	1.06348e-08	0.00011222
cg26533764	37	1	209825731	CGGCAGAACACACAGCAAGGTATGTTACCTGTCTTTACCTGCCTGGTGCG	1	207892354	R		rs75007722	NA	NA	LAMB3;LAMB3;LAMB3;LAMB3	NM_000228;NM_001017402;NM_000228;NM_001127641	1stExon;TSS1500;5'UTR;TSS200					NA			;;;;;;;;;;;;;;;;;;;;;;;;;;;;;;;;;;;;;;;;;;;;;;;;;;;;;;;;;;;;;;;;;;;;;;;;;;;;;;;;;;;;;;;;;;;;;;;;;;;;;;;;;;;;;;;;;;;;;;;;;;;;;;	-1.33075	3.81775	-8.86042	1.51197e-06	0.00539069
cg26886381	37	13	96296979	CAGCTGCCGGATTGGCTGAGCGCATTTTAGCGCTGCGGTCTAGACGCTCG	13	95094980	F			NA	NA	DZIP1;DZIP1	NM_198968;NM_014934	TSS200;TSS200	chr13:96296143-96297059	Island		DMR	NA	13:95094004-95095125		;;;;;;;;;;;;;;;;;;;;;;;;;;;;;;;;;;;;;;;;;;;;;;;;;;;;;;;;;;;;;;;;;;;;;;;;;;;;;;;;;;;;;;;;;;;;;;;;;;;;;;;;;;;;;;;;;;;;;;;;;;;;;;;;;;;;	1.11538	-4.37726	11.4583	9.86658e-08	0.00065265
cg26909477	37	21	47879575	AGGGGTCCTTGTATGAGAGGCGGGGCAGTGGTCCCTGGTTTGAGGGGCCG	21	46704003	F			NA	NA	DIP2A;DIP2A;DIP2A;DIP2A;DIP2A;DIP2A;DIP2A	NM_001146114;NM_206889;NM_015151;NM_001146116;NM_001146115;NM_206891;NM_206890	Body;Body;Body;Body;Body;Body;Body	chr21:47878070-47879576	Island			NA	21:46702350-46704004		;;;;;;;;;;;;;;;;;;;;;;;;;;;;;;;;;;;;;;;;;;;;;;;;;;;;;;;;;;;;;;;;;;;;;;;;;;;;;;;;;;;;;;;;;;;;;;;;;;;;;;;;;;;;;;;;;;;;;	-1.67121	-5.16527	-6.76217	2.22701e-05	0.0217286
cg26938272	37	21	38070671	GAAACAGGGCCCAACTGCCGGGGCGGCGGCAAAAGCAGCCCGATTCAGCG	21	36992541	F			NA	NA	SIM2;SIM2	NM_005069;NM_009586	TSS1500;TSS1500	chr21:38068193-38073891	Island			NA	21:36990064-36994369		;;;;;;;;;;;;;;;;;;;;;;;;;;;;;;;;;;;;;;;;;;;;;;;;;;;;;;;;;;;;;;;;;;;;;;;;;;;;;;;;;;;;;;;;;;;;;;;;;;;;;;;;;;;;;;;;;;;;;;;;;;;;;;;;;;;;	-1.99524	-5.74298	-19.7242	2.25741e-10	4.7641e-06
cg27087136	37	5	160061746	CGGTCAATGACCTCATGCATCCCTTGGAATTCTTAGGGGAATCTGAAAAA	5	159994324	F		rs73818112	NA	NA	ATP10B	NM_025153	Body					NA			;;;;;;;;;;;;;;;;;;;;;;;;;;;;;;;;;;;;;;;;;;;;;;;;;;;;;;;;;;;;;;;;;;;;;;;;;;;;;;;;;;;;;;;;;;;;;;;;;;;;;;;;;;;;;;;;;;;;;;;;;;;;;;;;;;;;;;;	-1.29314	3.95229	-7.78617	5.62435e-06	0.0119988
cg27107363	37	2	206947111	CGTGCAAGGAGGGAAAAGAGGGAGGCTTAAGGTTTTAAATTGAGTATTTC	2	206655356	F			NA	NA	INO80D	NM_017759	5'UTR	chr2:206949712-206950613	N_Shelf			NA			;;;;;;;;;;;;;;;;;;;;;;;;;;;;;;;;;;;;;;;;;;;;;;;;;;;;;;;;;;;;;;;;;;;;;;;;;;;;;;;;;;;;;;;;;;;;;;;;;;;;;;;;;;;;;;;;;;;;;;;;;;;;;;;;;;;;;;;	-1.1171	3.4717	-7.03913	1.51529e-05	0.017724
cg27413430	37	6	13925136	TTGCCATGGTGACGCAGGGTCGGCGGCTCAGCGCCGTAGAGACAAAGCCG	6	14033115	R		rs35739242	NA	NA	RNF182;RNF182;RNF182;RNF182;RNF182;RNF182	NM_001165032;NM_001165034;NM_001165033;NM_152737;NM_001165032;NM_152737	5'UTR;5'UTR;TSS1500;5'UTR;1stExon;1stExon	chr6:13925099-13925510	Island	high-CpG:14033094-14033214		NA	6:14032932-14033489	6:13924230-13926195	Unclassified;;;;;;;;;;;;;;;;;;;;;;;;;;;;;;;;;;;;;;;;;;;;;;;;;;;;;;;;;;;;;;;;;;;;;;;;;;;;;;;;;;;;;;;;;;;;;;;;;;;;;;;;;;;;;;;;;;;;;;;;	0.054004	-4.59023	0.294117	0.773797	0.956498
cg27464184	37	12	114075881	TTGTGCGCTGTGTGAAACGCGAAATCTGTTCCTCTGCGCGCCCAGATGCG	12	112560264	F			NA	NA							DMR	NA	12:112560167-112560463		;;;;;;;;;;;;;;;;;;;;;;;;;;;;;;;;;;;;;;;;;;;;;;;;;;;;;;;;;;;;;;;;;;;;;;;;;;;;;;;;;;;;;;;;;;;;;;;;;;;;;;;;;;;;;;;;;;;;;;;;;;;;;;;;;;;;;;;	0.864111	-6.62713	5.97505	7.03144e-05	0.0352306
cg27621528	37	2	241392617	CGCCCCTCCTGTCGGGAGTCCGTGGCCCGTCCCCAGTCCCACCCCACCCG	2	241041290	F			NA	NA	PP14571;GPC1	NR_024014;NM_002081	Body;Body	chr2:241391876-241393598	Island			NA	2:241040678-241042769		;;;;;;;;;;;;;;;;;;;;;;;;;;;;;;;;;;;;;;;;;;;;;;;;;;;;;;;;;;;;;;;;;;;;;;;;;;;;;;;;;;;;;;;;;;;;;;;;;;;;;;;;;;;;;;;;;;;;;;;;;;;;;;;;;;;;	-2.84652	-4.04762	-24.3884	1.96778e-11	7.26748e-07
ch.2.4215183F	36	2	211401919	CAGCACATTGCTAAGGGTTAATTTTCAAACCAATGAGTGGTGAGAAGGGC	2	211110163	F			NA	NA	CPS1	NM_001122633	Body					NA			;;;;;;;;;;;;;;;;;;;;;;;;;;;;;;;;;;;;;;;;;;;;;;;;;;;;;;;;;;;;;;;;;;;;;;;;;;;;;;;;;;;;;;;;;;;;;;;;;;;;;;;;;;;;;;;;;;;;;;;;;;;;;;;;;;;;;;;	-8.24593	-7.44198	-20.9808	1.11261e-10	2.90057e-06
